# Supplementary material for: N-Methyl-2-thio­cytisine
Source: Acta Crystallogr Sect E Struct Rep Online. 2010 Jul 7;66(Pt 8):o1942. doi: 10.1107/S1600536810025870 (PMC3007573; doi:10.1107/S1600536810025870)
Supplement: Supplementary file 1 [file e-66-o1942-sup1.cif]

##############################################################################
###                                                                        ###
###        Electronic paper (Acta Crystallographica Section E)             ###
###                                                                        ###
##############################################################################
#                                                                            #
# This CIF contains the data in a paper accepted for publication in Acta     #
# Crystallographica Section E. It conforms to the requirements of Notes      #
# for Authors for Section E, and has been peer reviewed under the auspices   #
# of the IUCr Commission on Journals.                                        #
#                                                                            #
# Full details of the Crystallographic Information File format               #
# are given in the paper "The Crystallographic Information File (CIF):       #
# a New Standard Archive File for Crystallography" by S. R. Hall, F. H.      #
# Allen and I. D. Brown [Acta Cryst. (1991), A47, 655-685].                  #
#                                                                            #
# The current version of the core CIF dictionary is obtainable from          #
# ftp://ftp.iucr.org/pub/cif_core.dic. The current version number is 2.4.    #
#                                                                            #
# Software is freely available for graphical display of the structure(s) in  #
# this CIF.  For information consult the CIF home page http://www.iucr.org/  #
# cif/home.html                                                              #
#                                                                            #
# This file may be used for bona fide research purposes within the           #
# scientific community so long as proper attribution is given to the journal # 
# article from which it was obtained.                                        #
#                                                                            #
##############################################################################
                                             
data_I
_audit_creation_method     SHELXL-97
_chemical_name_systematic
;
(1<i>R</i>,5<i>S</i>)-1,2,3,4,5,6-hexahydro-1,5-methano-8<i>H</i>-
pyrido[1,2-<i>a</i>][1,5]diazocine-8-thione
;
_chemical_name_common
;
<i>N</i>-Methyl-2-thiocytisine
;
_chemical_formula_moiety     'C12 H16 N2 S'
_chemical_formula_sum     'C12 H16 N2 S'
_chemical_formula_iupac     'C12 H16 N2 S'
_chemical_formula_weight     220.33
_chemical_melting_point     ?
_symmetry_cell_setting     orthorhombic
_symmetry_space_group_name_H-M     'P 21 21 21'
_symmetry_space_group_name_Hall     'P 2ac 2ab'
loop_
    _symmetry_equiv_pos_as_xyz
    'x, y, z'
    '-x+1/2, -y, z+1/2'
    'x+1/2, -y+1/2, -z'
    '-x, y+1/2, -z+1/2'
_cell_length_a     9.8530(6)
_cell_length_b     10.6964(7)
_cell_length_c     10.8226(7)
_cell_angle_alpha     90.00
_cell_angle_beta     90.00
_cell_angle_gamma     90.00
_cell_volume     1140.61(13)
_cell_formula_units_Z     4
_cell_measurement_reflns_used     11220
_cell_measurement_theta_min     3.3688
_cell_measurement_theta_max     28.9849
_cell_measurement_temperature     100.0(10)
_exptl_crystal_description     prism
_exptl_crystal_colour     colourless
_exptl_crystal_size_max     0.5
_exptl_crystal_size_mid     0.2
_exptl_crystal_size_min     0.1
_exptl_crystal_density_diffrn     1.283
_exptl_crystal_density_meas     .
_exptl_crystal_density_method     'not measured'
_exptl_crystal_F_000     472
_exptl_absorpt_coefficient_mu     0.252
_exptl_absorpt_correction_type     multi-scan
_exptl_absorpt_process_details
;
(CrysAlis PRO; Oxford Diffraction, 2009)
;
_exptl_absorpt_correction_T_min     0.92088
_exptl_absorpt_correction_T_max     1.00000
_exptl_special_details
;
For cytisine: EI---MS m/<i>z</i>: 190 (96%), m/<i>z</i>: 146 (100%), 147 (99%),
148 (42%), 134 (32%), 160 (29%), 109 (20%).
For <i>N</i>-methylcytisine:
EI---MS m/<i>z</i>: 204 (54%), m/<i>z</i>: 58 (100%), 146 (15%), 160 (9%).
^13^C-NMR: 163.5; 151.30; 138.5; 116.5; 104.6; 62.5; 62.1; 49.9; 46.2; 35.4;
35.4; 27.9; 25.4.
For 1:
EI---MS m/<i>z</i> 220 (92%), 162 (100%), 58 (47%), 189 (27), 176 (27%), 130
(23%)82 (17%), 117 (16%). ^13^C-NMR: 179.6; 133.5; 132.9; 154.4; 113.7; 62.6;
62.0; 58.4; 46.4; 36.3; 29.0. GC---MS analyses were performed on gas
chromatograph CP3800 associated with mass spectrometer (4000MS, ion trap). The
column was: VF-5 ms 30 m <i>x</i> 0.25 mm <i>x</i> 0.39 mm (Varian Part No.
CP8944); carried gas was helium with flow 1 ml/min. Injector type 1177, std.
on column, temp. 250 <i>^o^</i>C. Temperature program during GC---MS analysis:
80\=C/1\=C/1 min; 180\=C/20\=C/1 min/ 280\=C/10\=C/1 min, hold 20 minutes. NMR
spectra were measured on a Bruker AVANCE 600 (600.31 MHz for 1H and 150.052
MHz for ^13^C) spectrometer.
;
_diffrn_ambient_temperature     100.0(10)
_diffrn_radiation_type     MoK\a
_diffrn_radiation_wavelength     0.71073
_diffrn_radiation_source     'Enhance (Mo) X-ray Source'
_diffrn_radiation_monochromator     'graphite'
_diffrn_measurement_device_type     'Xcalibur, Eos'
_diffrn_measurement_method     \w-scan
_diffrn_detector_area_resol_mean     16.1544
_diffrn_reflns_number     13752
_diffrn_reflns_av_R_equivalents     0.0192
_diffrn_reflns_av_sigmaI/netI     0.0175
_diffrn_reflns_theta_min     3.38
_diffrn_reflns_theta_max     29.00
_diffrn_reflns_theta_full     25.00
_diffrn_measured_fraction_theta_max     0.932
_diffrn_measured_fraction_theta_full     0.997
_diffrn_reflns_limit_h_min     -12
_diffrn_reflns_limit_h_max     12
_diffrn_reflns_limit_k_min     -13
_diffrn_reflns_limit_k_max     13
_diffrn_reflns_limit_l_min     -14
_diffrn_reflns_limit_l_max     14
_refine_special_details
;
Refinement of <i>F</i>^2^ against ALL reflections. The weighted <i>R</i>-factor
<i>wR</i> and goodness of fit <i>S</i> are based on <i>F</i>^2^, conventional
<i>R</i>-factors <i>R</i> are based on <i>F</i>, with <i>F</i> set to zero for
negative <i>F</i>^2^. The threshold expression of <i>F</i>^2^ >
2\s(<i>F</i>^2^) is used only for calculating <i>R</i>-factors(gt) <i>etc</i>.
and is not relevant to the choice of reflections for refinement.
<i>R</i>-factors based on <i>F</i>^2^ are statistically about twice as large
as those based on <i>F</i>, and <i>R</i>- factors based on ALL data will be
even larger.
;
_reflns_number_total     2744
_reflns_number_gt     2604
_reflns_threshold_expression     I>2\s(I)
_refine_ls_structure_factor_coef     Fsqd
_refine_ls_matrix_type     full
_refine_ls_R_factor_all     0.0230
_refine_ls_R_factor_gt     0.0213
_refine_ls_wR_factor_gt     0.0553
_refine_ls_wR_factor_ref     0.0558
_refine_ls_goodness_of_fit_ref     1.069
_refine_ls_restrained_S_all     1.069
_refine_ls_number_reflns     2744
_refine_ls_number_parameters     200
_refine_ls_number_restraints     0
_refine_ls_hydrogen_treatment     mixed
_refine_ls_weighting_scheme     calc
_refine_ls_weighting_details
         'calc w=1/[\s^2^(Fo^2^)+(0.0400P)^2^+0.0000P] where P=(Fo^2^+2Fc^2^)/3'
_atom_sites_solution_hydrogens     geom
_atom_sites_solution_primary     direct
_atom_sites_solution_secondary     difmap
_refine_ls_shift/su_max     0.001
_refine_ls_shift/su_mean     0.000
_refine_diff_density_max     0.250
_refine_diff_density_min     -0.163
_refine_ls_extinction_method     none
_refine_ls_extinction_coef     ?
_refine_ls_abs_structure_details     'Flack (1983), 1015 Friedel pairs'
_refine_ls_abs_structure_Flack     0.02(4)
loop_
    _atom_type_symbol
    _atom_type_description
    _atom_type_scat_dispersion_real
    _atom_type_scat_dispersion_imag
    _atom_type_scat_source
    'C' 'C' 0.0033 0.0016
                         'International Tables Vol C Tables 4.2.6.8 and 6.1.1.4'
    'H' 'H' 0.0000 0.0000
                         'International Tables Vol C Tables 4.2.6.8 and 6.1.1.4'
    'N' 'N' 0.0061 0.0033
                         'International Tables Vol C Tables 4.2.6.8 and 6.1.1.4'
    'S' 'S' 0.1246 0.1234
                         'International Tables Vol C Tables 4.2.6.8 and 6.1.1.4'
_computing_data_collection     'CrysAlis PRO (Oxford Diffraction, 2009)'
_computing_cell_refinement     'CrysAlis PRO (Oxford Diffraction, 2009)'
_computing_data_reduction     'CrysAlis PRO (Oxford Diffraction, 2009)'
_computing_structure_solution     'SIR92 (Altomare <i>et al.</i>,  1993)'
_computing_structure_refinement     'SHELXL97 (Sheldrick, 2008)'
_computing_molecular_graphics
                   'Stereochemical Workstation Operation Manual (Siemens, 1989)'
_computing_publication_material     'SHELXL97 (Sheldrick, 2008)'
loop_
    _atom_site_type_symbol
    _atom_site_label
    _atom_site_fract_x
    _atom_site_fract_y
    _atom_site_fract_z
    _atom_site_U_iso_or_equiv
    _atom_site_adp_type
    _atom_site_calc_flag
    _atom_site_refinement_flags
    _atom_site_occupancy
    _atom_site_disorder_assembly
    _atom_site_disorder_group
    N N1 0.90884(9) 0.93342(8) 0.93639(8) 0.01107(18) Uani d . 1 . .
    C C2 0.93960(11) 0.84480(9) 0.84655(9) 0.0124(2) Uani d . 1 . .
    S S2 1.05611(3) 0.87330(3) 0.73429(2) 0.01503(7) Uani d . 1 . .
    C C3 0.86834(12) 0.73023(11) 0.85333(10) 0.0161(2) Uani d . 1 . .
    H H3 0.8883(14) 0.6684(13) 0.7933(13) 0.021(3) Uiso d . 1 . .
    C C4 0.77017(12) 0.70978(11) 0.94042(11) 0.0195(2) Uani d . 1 . .
    H H4 0.7145(14) 0.6306(15) 0.9409(13) 0.027(4) Uiso d . 1 . .
    C C5 0.74016(12) 0.80336(11) 1.02604(10) 0.0174(2) Uani d . 1 . .
    H H5 0.6694(15) 0.7997(14) 1.0879(12) 0.024(4) Uiso d . 1 . .
    C C6 0.80976(11) 0.91409(10) 1.02375(9) 0.0129(2) Uani d . 1 . .
    C C7 0.77873(12) 1.01441(11) 1.11690(10) 0.0150(2) Uani d . 1 . .
    H H7 0.6821(15) 1.0028(12) 1.1408(12) 0.016(3) Uiso d . 1 . .
    C C8 0.80632(12) 1.14397(11) 1.06434(10) 0.0174(2) Uani d . 1 . .
    H H8A 0.7864(15) 1.2061(15) 1.1303(13) 0.026(4) Uiso d . 1 . .
    H H8B 0.7486(14) 1.1589(14) 0.9908(12) 0.023(4) Uiso d . 1 . .
    C C9 0.95672(12) 1.14670(9) 1.03299(10) 0.0150(2) Uani d . 1 . .
    H H9 0.9853(14) 1.2232(14) 0.9994(12) 0.019(3) Uiso d . 1 . .
    C C10 0.98425(12) 1.05431(10) 0.92880(10) 0.0137(2) Uani d . 1 . .
    H H10A 0.9562(15) 1.0889(13) 0.8476(12) 0.020(3) Uiso d . 1 . .
    H H10B 1.0795(16) 1.0292(14) 0.9265(13) 0.022(4) Uiso d . 1 . .
    C C11 1.04178(12) 1.12303(11) 1.14906(9) 0.0160(2) Uani d . 1 . .
    H H11A 1.1421(14) 1.1253(14) 1.1292(11) 0.018(3) Uiso d . 1 . .
    H H11B 1.0252(14) 1.1959(13) 1.2076(12) 0.022(4) Uiso d . 1 . .
    N N12 1.00916(10) 1.00157(9) 1.20468(8) 0.0139(2) Uani d . 1 . .
    C C13 0.86495(12) 0.99465(10) 1.23364(10) 0.0154(2) Uani d . 1 . .
    H H13A 0.8353(13) 1.0555(12) 1.2962(12) 0.015(3) Uiso d . 1 . .
    H H13B 0.8429(13) 0.9123(13) 1.2648(12) 0.020(3) Uiso d . 1 . .
    C C14 1.08925(14) 0.98412(12) 1.31729(11) 0.0202(3) Uani d . 1 . .
    H H14A 1.0719(14) 0.9084(15) 1.3549(13) 0.025(4) Uiso d . 1 . .
    H H14B 1.1830(16) 0.9908(12) 1.2980(12) 0.022(4) Uiso d . 1 . .
    H H14C 1.0686(18) 1.0426(17) 1.3806(15) 0.039(5) Uiso d . 1 . .
loop_
    _atom_site_aniso_label
    _atom_site_aniso_U_11
    _atom_site_aniso_U_22
    _atom_site_aniso_U_33
    _atom_site_aniso_U_12
    _atom_site_aniso_U_13
    _atom_site_aniso_U_23
    N1 0.0113(4) 0.0105(4) 0.0114(4) -0.0004(3) 0.0001(3) 0.0008(3)
    C2 0.0118(5) 0.0134(5) 0.0120(4) 0.0027(4) -0.0021(4) 0.0009(3)
    S2 0.01402(13) 0.01866(13) 0.01242(12) 0.00195(11) 0.00257(9) -0.00147(10)
    C3 0.0192(6) 0.0131(5) 0.0161(5) 0.0004(4) -0.0022(4) -0.0024(4)
    C4 0.0222(6) 0.0154(5) 0.0208(6) -0.0067(5) -0.0026(5) 0.0016(4)
    C5 0.0170(6) 0.0195(6) 0.0157(5) -0.0047(4) 0.0021(4) 0.0011(4)
    C6 0.0112(5) 0.0164(5) 0.0112(5) 0.0003(4) -0.0007(4) 0.0015(4)
    C7 0.0126(6) 0.0187(5) 0.0138(5) 0.0018(4) 0.0029(4) -0.0026(4)
    C8 0.0202(6) 0.0158(6) 0.0162(5) 0.0059(5) -0.0004(4) -0.0017(4)
    C9 0.0213(6) 0.0092(5) 0.0144(5) -0.0012(4) 0.0009(4) 0.0000(4)
    C10 0.0151(6) 0.0120(5) 0.0141(5) -0.0028(4) 0.0025(4) 0.0009(4)
    C11 0.0197(5) 0.0131(5) 0.0153(5) -0.0033(5) -0.0002(4) -0.0005(4)
    N12 0.0165(5) 0.0126(4) 0.0126(4) -0.0005(3) -0.0012(3) 0.0012(3)
    C13 0.0182(6) 0.0167(5) 0.0112(5) -0.0007(4) 0.0027(4) -0.0005(4)
    C14 0.0253(7) 0.0179(6) 0.0176(6) -0.0012(5) -0.0061(5) 0.0016(4)
_geom_special_details
;
All s.u.'s (except the s.u. in the dihedral angle between two l.s. planes) are
estimated using the full covariance matrix. The cell s.u.'s are taken into
account individually in the estimation of s.u.'s in distances, angles and
torsion angles; correlations between s.u.'s in cell parameters are only used
when they are defined by crystal symmetry. An approximate (isotropic)
treatment of cell s.u.'s is used for estimating s.u.'s involving l.s. planes.
;
loop_
    _geom_bond_atom_site_label_1
    _geom_bond_atom_site_label_2
    _geom_bond_site_symmetry_2
    _geom_bond_distance
    _geom_bond_publ_flag
    N1 C6 . 1.3747(13) ?
    N1 C2 . 1.3913(13) ?
    N1 C10 . 1.4936(14) ?
    C2 C3 . 1.4143(15) ?
    C2 S2 . 1.6990(11) ?
    C3 C4 . 1.3682(16) ?
    C3 H3 . 0.948(14) ?
    C4 C5 . 1.3957(16) ?
    C4 H4 . 1.009(16) ?
    C5 C6 . 1.3688(16) ?
    C5 H5 . 0.968(15) ?
    C6 C7 . 1.5037(15) ?
    C7 C8 . 1.5225(16) ?
    C7 C13 . 1.5371(16) ?
    C7 H7 . 0.994(14) ?
    C8 C9 . 1.5205(16) ?
    C8 H8A . 0.995(15) ?
    C8 H8B . 0.991(14) ?
    C9 C10 . 1.5237(15) ?
    C9 C11 . 1.5312(14) ?
    C9 H9 . 0.939(14) ?
    C10 H10A . 0.993(14) ?
    C10 H10B . 0.976(16) ?
    C11 N12 . 1.4674(14) ?
    C11 H11A . 1.012(13) ?
    C11 H11B . 1.018(14) ?
    N12 C13 . 1.4570(15) ?
    N12 C14 . 1.4638(15) ?
    C13 H13A . 0.983(13) ?
    C13 H13B . 0.968(14) ?
    C14 H14A . 0.922(16) ?
    C14 H14B . 0.950(16) ?
    C14 H14C . 0.950(17) ?
loop_
    _geom_angle_atom_site_label_1
    _geom_angle_atom_site_label_2
    _geom_angle_atom_site_label_3
    _geom_angle_site_symmetry_1
    _geom_angle_site_symmetry_3
    _geom_angle
    _geom_angle_publ_flag
    C6 N1 C2 . . 122.20(9) ?
    C6 N1 C10 . . 121.42(9) ?
    C2 N1 C10 . . 116.29(9) ?
    N1 C2 C3 . . 116.48(9) ?
    N1 C2 S2 . . 121.65(8) ?
    C3 C2 S2 . . 121.87(8) ?
    C4 C3 C2 . . 121.69(10) ?
    C4 C3 H3 . . 120.5(8) ?
    C2 C3 H3 . . 117.8(8) ?
    C3 C4 C5 . . 119.50(11) ?
    C3 C4 H4 . . 121.5(8) ?
    C5 C4 H4 . . 118.9(8) ?
    C6 C5 C4 . . 120.16(11) ?
    C6 C5 H5 . . 114.1(9) ?
    C4 C5 H5 . . 125.7(9) ?
    C5 C6 N1 . . 119.89(10) ?
    C5 C6 C7 . . 120.23(10) ?
    N1 C6 C7 . . 119.88(9) ?
    C6 C7 C8 . . 111.27(9) ?
    C6 C7 C13 . . 109.91(9) ?
    C8 C7 C13 . . 109.48(9) ?
    C6 C7 H7 . . 106.3(8) ?
    C8 C7 H7 . . 112.4(8) ?
    C13 C7 H7 . . 107.3(8) ?
    C9 C8 C7 . . 105.96(9) ?
    C9 C8 H8A . . 109.9(9) ?
    C7 C8 H8A . . 107.7(8) ?
    C9 C8 H8B . . 112.1(8) ?
    C7 C8 H8B . . 110.1(9) ?
    H8A C8 H8B . . 110.8(12) ?
    C8 C9 C10 . . 109.04(9) ?
    C8 C9 C11 . . 110.31(9) ?
    C10 C9 C11 . . 113.73(9) ?
    C8 C9 H9 . . 113.3(9) ?
    C10 C9 H9 . . 103.0(8) ?
    C11 C9 H9 . . 107.3(8) ?
    N1 C10 C9 . . 115.61(9) ?
    N1 C10 H10A . . 103.5(8) ?
    C9 C10 H10A . . 111.3(8) ?
    N1 C10 H10B . . 104.0(9) ?
    C9 C10 H10B . . 111.6(8) ?
    H10A C10 H10B . . 110.3(12) ?
    N12 C11 C9 . . 111.29(9) ?
    N12 C11 H11A . . 108.8(8) ?
    C9 C11 H11A . . 110.8(7) ?
    N12 C11 H11B . . 112.8(8) ?
    C9 C11 H11B . . 107.2(8) ?
    H11A C11 H11B . . 105.7(11) ?
    C13 N12 C14 . . 109.89(9) ?
    C13 N12 C11 . . 110.29(9) ?
    C14 N12 C11 . . 109.66(9) ?
    N12 C13 C7 . . 110.81(9) ?
    N12 C13 H13A . . 113.8(8) ?
    C7 C13 H13A . . 108.1(8) ?
    N12 C13 H13B . . 109.9(8) ?
    C7 C13 H13B . . 106.7(8) ?
    H13A C13 H13B . . 107.2(10) ?
    N12 C14 H14A . . 112.3(9) ?
    N12 C14 H14B . . 109.4(8) ?
    H14A C14 H14B . . 110.0(12) ?
    N12 C14 H14C . . 113.7(10) ?
    H14A C14 H14C . . 102.7(13) ?
    H14B C14 H14C . . 108.5(13) ?
loop_
    _geom_torsion_atom_site_label_1
    _geom_torsion_atom_site_label_2
    _geom_torsion_atom_site_label_3
    _geom_torsion_atom_site_label_4
    _geom_torsion_site_symmetry_1
    _geom_torsion_site_symmetry_2
    _geom_torsion_site_symmetry_3
    _geom_torsion_site_symmetry_4
    _geom_torsion
    _geom_torsion_publ_flag
    C6 N1 C2 C3 . . . . -3.20(14) ?
    C10 N1 C2 C3 . . . . -179.95(9) ?
    C6 N1 C2 S2 . . . . 176.50(8) ?
    C10 N1 C2 S2 . . . . -0.25(13) ?
    N1 C2 C3 C4 . . . . 2.75(15) ?
    S2 C2 C3 C4 . . . . -176.95(9) ?
    C2 C3 C4 C5 . . . . -0.81(17) ?
    C3 C4 C5 C6 . . . . -0.84(18) ?
    C4 C5 C6 N1 . . . . 0.42(17) ?
    C4 C5 C6 C7 . . . . -179.26(11) ?
    C2 N1 C6 C5 . . . . 1.69(15) ?
    C10 N1 C6 C5 . . . . 178.28(10) ?
    C2 N1 C6 C7 . . . . -178.62(9) ?
    C10 N1 C6 C7 . . . . -2.04(15) ?
    C5 C6 C7 C8 . . . . -150.56(10) ?
    N1 C6 C7 C8 . . . . 29.76(14) ?
    C5 C6 C7 C13 . . . . 88.00(13) ?
    N1 C6 C7 C13 . . . . -91.68(11) ?
    C6 C7 C8 C9 . . . . -61.04(12) ?
    C13 C7 C8 C9 . . . . 60.65(11) ?
    C7 C8 C9 C10 . . . . 65.86(11) ?
    C7 C8 C9 C11 . . . . -59.71(11) ?
    C6 N1 C10 C9 . . . . 7.35(14) ?
    C2 N1 C10 C9 . . . . -175.87(9) ?
    C8 C9 C10 N1 . . . . -39.82(12) ?
    C11 C9 C10 N1 . . . . 83.75(12) ?
    C8 C9 C11 N12 . . . . 59.15(12) ?
    C10 C9 C11 N12 . . . . -63.71(12) ?
    C9 C11 N12 C13 . . . . -57.09(12) ?
    C9 C11 N12 C14 . . . . -178.23(9) ?
    C14 N12 C13 C7 . . . . 179.28(9) ?
    C11 N12 C13 C7 . . . . 58.27(12) ?
    C6 C7 C13 N12 . . . . 60.91(12) ?
    C8 C7 C13 N12 . . . . -61.59(12) ?
loop_
    _geom_hbond_atom_site_label_D
    _geom_hbond_atom_site_label_H
    _geom_hbond_atom_site_label_A
    _geom_hbond_site_symmetry_A
    _geom_hbond_distance_DH
    _geom_hbond_distance_HA
    _geom_hbond_distance_DA
    _geom_hbond_angle_DHA
    C5 H5 S2 3_467 0.968(15) 2.893(14) 3.6861(12) 139.9(11)
    C7 H7 S2 2_675 0.994(14) 2.879(14) 3.7338(12) 144.6(10)
    C13 H13A Cg1 2_675 0.983(13) 2.648(13) 3.5717(14) 156.5(10)
_iucr_refine_instructions_details
;
TITL    tiocyt in P2(1)2(1)2(1)
CELL 0.71073   9.8530  10.6964  10.8226  90.000  90.000  90.000
ZERR    4.00   0.0006   0.0007   0.0007   0.000   0.000   0.000
LATT -1
SYMM  0.50000-X,-Y, 0.50000+Z
SYMM  0.50000+X, 0.50000-Y,-Z
SYMM -X, 0.50000+Y, 0.50000-Z
SFAC    C   H   N   S
UNIT    48  64   8   4
L.S.    4
FMAP    2
PLAN  -10
bond $h
acta 50
conf
mpla n1 c2 c3 c4 c5 c6
mpla 5 c7 c6 n1 c10 c9 c8
eqiv $1 -.5+x,1.5-y,2-z
htab c5 s2_$1
eqiv $2 1.5-x,2-y,.5+z
htab c7 s2_$2
rem htab c13 x1_$2
WGHT    0.040000
FVAR      10.86300
N1    3   0.90884   0.93342   0.93639  11.00000   0.01130   0.01046 =
       0.01144   0.00084   0.00014  -0.00036
rem afix 3
rem X1    1   0.83948   0.82262   0.93775  10.00000  10.02000
rem afix 0
C2    1   0.93960   0.84480   0.84655  11.00000   0.01177   0.01336 =
       0.01196   0.00093  -0.00214   0.00268
S2    4   1.05611   0.87330   0.73429  11.00000   0.01402   0.01866 =
       0.01242  -0.00147   0.00257   0.00195
C3    1   0.86834   0.73023   0.85333  11.00000   0.01919   0.01309 =
       0.01615  -0.00238  -0.00216   0.00036
H3    2   0.88830   0.66837   0.79334  11.00000   0.02098
C4    1   0.77017   0.70978   0.94042  11.00000   0.02216   0.01542 =
       0.02081   0.00158  -0.00256  -0.00671
H4    2   0.71452   0.63060   0.94088  11.00000   0.02711
C5    1   0.74016   0.80336   1.02604  11.00000   0.01704   0.01949 =
       0.01574   0.00112   0.00207  -0.00466
H5    2   0.66941   0.79966   1.08794  11.00000   0.02402
C6    1   0.80976   0.91409   1.02376  11.00000   0.01117   0.01639 =
       0.01122   0.00153  -0.00074   0.00032
C7    1   0.77873   1.01441   1.11690  11.00000   0.01256   0.01871 =
       0.01384  -0.00255   0.00287   0.00177
H7    2   0.68210   1.00284   1.14081  11.00000   0.01586
C8    1   0.80632   1.14397   1.06434  11.00000   0.02017   0.01576 =
       0.01618  -0.00175  -0.00039   0.00590
H8A   2   0.78638   1.20607   1.13029  11.00000   0.02550
H8B   2   0.74861   1.15889   0.99078  11.00000   0.02310
C9    1   0.95672   1.14670   1.03299  11.00000   0.02129   0.00916 =
       0.01440  -0.00001   0.00089  -0.00115
H9    2   0.98532   1.22323   0.99935  11.00000   0.01911
C10   1   0.98425   1.05431   0.92880  11.00000   0.01511   0.01197 =
       0.01413   0.00089   0.00252  -0.00276
H10A  2   0.95623   1.08895   0.84763  11.00000   0.02038
H10B  2   1.07947   1.02924   0.92647  11.00000   0.02161
C11   1   1.04178   1.12302   1.14906  11.00000   0.01974   0.01309 =
       0.01525  -0.00052  -0.00020  -0.00325
H11A  2   1.14207   1.12534   1.12915  11.00000   0.01764
H11B  2   1.02521   1.19590   1.20759  11.00000   0.02185
N12   3   1.00916   1.00157   1.20468  11.00000   0.01655   0.01258 =
       0.01259   0.00118  -0.00123  -0.00047
C13   1   0.86495   0.99465   1.23364  11.00000   0.01821   0.01670 =
       0.01125  -0.00051   0.00272  -0.00067
H13A  2   0.83531   1.05549   1.29618  11.00000   0.01494
H13B  2   0.84293   0.91225   1.26480  11.00000   0.02048
C14   1   1.08925   0.98412   1.31729  11.00000   0.02530   0.01787 =
       0.01757   0.00163  -0.00605  -0.00120
H14A  2   1.07192   0.90840   1.35490  11.00000   0.02497
H14B  2   1.18303   0.99077   1.29804  11.00000   0.02160
H14C  2   1.06863   1.04258   1.38063  11.00000   0.03896
HKLF      4
END
;
data_global
_journal_date_recd_electronic     2010-06-16
_journal_date_accepted     2010-07-01
_journal_name_full     'Acta Crystallographica, Section E'
_journal_year     2010
_journal_volume     66
_journal_issue      8
_journal_page_first     o1942
_journal_page_last     o1942
_journal_paper_category     QO
_journal_coeditor_code     NK2044
_publ_contact_author_name     'Dr Maciej Kubicki'
_publ_contact_author_address
;
Faculty of Chemistry
Adam Mickiewicz University
Grunwaldzka 6
60-780 Pozna\'n, Poland
;
_publ_contact_author_email     'mkubicki@amu.edu.pl'
_publ_section_title
;
<i>N</i>-Methyl-2-thiocytisine
;
loop_
    _publ_author_name
    _publ_author_footnote
    _publ_author_address
    'Owczarzak, Anita M.' .
;
Department of Chemistry
Adam Mickiewicz University
Grunwaldzka 6
60-780 Pozna\'n
Poland
;
    'Przyby\/l, Anna K.' .
;
Department of Chemistry
Adam Mickiewicz University
Grunwaldzka 6
60-780 Pozna\'n
Poland
;
    'Kubicki, Maciej' .
;
Department of Chemistry
Adam Mickiewicz University
Grunwaldzka 6
60-780 Pozna\'n
Poland
;
