# Supplementary material for: N-Methyl-2-thio­cytisine
Source: Acta Crystallogr Sect E Struct Rep Online. 2010 Jul 7;66(Pt 8):o1942. doi: 10.1107/S1600536810025870 (PMC3007573; doi:10.1107/S1600536810025870)
Supplement: Supplementary file 2 [file e-66-o1942-Isup2.hkl]

#
# h,k,l, Fc-squared, Fo-squared, sigma(Fo-squared) and status flag
#
data_I
_shelx_title '    tiocyt in P2(1)2(1)2(1)'
_shelx_refln_list_code          4
_shelx_F_calc_maximum       90.76
_exptl_crystal_F_000       472.00
_reflns_d_resolution_high  0.7329
 
loop_
 _symmetry_equiv_pos_as_xyz
 'x, y, z'
 '-x+1/2, -y, z+1/2'
 'x+1/2, -y+1/2, -z'
 '-x, y+1/2, -z+1/2'
 
_cell_length_a     9.8530
_cell_length_b    10.6964
_cell_length_c    10.8226
_cell_angle_alpha  90.000
_cell_angle_beta   90.000
_cell_angle_gamma  90.000
 
_shelx_F_squared_multiplier     1.000
 
loop_
 _refln_index_h
 _refln_index_k
 _refln_index_l
 _refln_F_squared_calc
 _refln_F_squared_meas
 _refln_F_squared_sigma
 _refln_observed_status
   2   0   0     3494.03     3467.80     12.41 o
   4   0   0     1674.74     1892.19      9.17 o
   6   0   0      636.89      637.77     10.24 o
   8   0   0      505.38      510.34      6.94 o
  10   0   0      276.09      272.46     10.27 o
  12   0   0      120.99      125.35     10.93 o
   2   1   0       72.89       70.02      0.78 o
   3   1   0     2002.10     2025.30      8.01 o
   4   1   0      230.56      239.36      1.45 o
   5   1   0      722.39      743.82      4.09 o
   6   1   0      914.89      920.59      4.61 o
   7   1   0       51.28       46.31      2.06 o
   8   1   0       63.88       69.55      2.46 o
   9   1   0        9.45       11.98      4.82 o
  10   1   0       33.90       27.08      5.55 o
  11   1   0      161.09      160.23      7.21 o
  12   1   0       22.07       22.48      6.03 o
   0   2   0     3645.98     3452.61      8.29 o
   1   2   0      479.23      507.69      3.19 o
   2   2   0     2207.28     2289.64      4.04 o
   3   2   0       19.59       17.65      0.84 o
   4   2   0       49.66       49.96      0.96 o
   5   2   0     1392.01     1458.14      5.22 o
   6   2   0      160.80      192.23      2.31 o
   7   2   0      847.74      846.57     12.06 o
   8   2   0        1.24        0.07      2.05 o
   9   2   0      740.04      771.36      8.16 o
  10   2   0      449.56      406.74      8.51 o
  11   2   0        0.38       -0.48      5.34 o
  12   2   0       44.17       46.96      6.74 o
   1   3   0      171.93      174.51      1.63 o
   2   3   0      154.05      135.93      1.33 o
   3   3   0      198.01      192.91      2.17 o
   4   3   0      336.06      320.04      2.31 o
   5   3   0        1.57        1.13      0.85 o
   6   3   0      245.22      226.75      3.41 o
   7   3   0        1.99        2.50      1.84 o
   8   3   0       99.39       96.73      3.27 o
   9   3   0      122.64      114.15      5.63 o
  10   3   0       72.38       70.14      4.88 o
  11   3   0        4.48        9.88      5.44 o
   0   4   0      327.07      330.09      3.91 o
   1   4   0      326.43      318.63      2.96 o
   2   4   0     1863.80     1997.68     12.44 o
   3   4   0     1505.96     1627.81      7.57 o
   4   4   0       98.52      102.53      2.08 o
   5   4   0       21.20       21.27      1.55 o
   6   4   0      257.65      240.06      5.42 o
   7   4   0      155.71      158.60      3.62 o
   8   4   0     3341.95     3150.68     26.13 o
   9   4   0       54.14       55.07      4.58 o
  10   4   0      621.22      594.30      8.20 o
  11   4   0       11.83        7.95      4.33 o
   1   5   0       36.80       39.71      2.55 o
   2   5   0     1204.04     1276.18      6.36 o
   3   5   0       14.56        8.14      1.64 o
   4   5   0       56.42       48.32      1.90 o
   5   5   0      510.37      507.23      4.85 o
   6   5   0      107.58       92.86      1.60 o
   7   5   0       45.62       38.23      2.72 o
   8   5   0        1.62        2.56      2.83 o
   9   5   0      155.21      150.98      3.99 o
  10   5   0       44.63       38.83      3.47 o
  11   5   0      233.23      233.20      4.99 o
  12   5   0       26.57       24.14      7.95 o
   0   6   0     1271.45     1205.32      9.48 o
   1   6   0      709.14      668.08      6.62 o
   2   6   0       57.41       63.94      2.94 o
   3   6   0      121.42      114.37      3.52 o
   4   6   0      300.46      314.46      3.48 o
   5   6   0       94.36      106.00      1.98 o
   6   6   0        7.92       10.28      1.84 o
   7   6   0      188.55      196.05      4.36 o
   8   6   0        0.51        0.56      3.18 o
   9   6   0       43.19       45.65      3.78 o
  10   6   0       51.30       49.29      3.93 o
  11   6   0      359.09      382.35      7.44 o
   1   7   0        7.29       14.07      3.01 o
   2   7   0        0.32        1.39      2.79 o
   3   7   0      819.91      817.23      6.45 o
   4   7   0      532.83      537.40      6.65 o
   5   7   0      526.59      511.52      4.99 o
   6   7   0       26.47       26.13      2.86 o
   7   7   0       93.54       88.29      3.82 o
   8   7   0        2.63        3.77      3.20 o
   9   7   0       50.54       51.69      3.94 o
  10   7   0      131.57      130.36      4.81 o
  11   7   0       12.45       12.60      5.39 o
   0   8   0     1848.34     1820.52     13.23 o
   1   8   0        6.33        7.38      3.20 o
   2   8   0      892.77      907.15      7.11 o
   3   8   0        3.51        3.24      3.07 o
   4   8   0        2.00        4.12      2.27 o
   5   8   0      319.73      284.34      4.32 o
   6   8   0        0.36        2.51      2.91 o
   7   8   0        1.08       -1.23      3.44 o
   8   8   0      286.40      308.82      6.99 o
   9   8   0        0.57        1.18      3.73 o
  10   8   0      341.18      364.11     10.72 o
   1   9   0      275.84      272.69      4.85 o
   2   9   0      496.64      491.84      7.84 o
   3   9   0     1130.75     1074.46      9.36 o
   4   9   0       51.68       53.29      2.65 o
   5   9   0      880.55      822.23      6.16 o
   6   9   0      613.47      571.27      9.13 o
   7   9   0      161.44      170.93      4.85 o
   8   9   0       51.73       51.82      4.58 o
   9   9   0        0.80        1.42      4.00 o
  10   9   0       55.81       57.70      6.19 o
   0  10   0        8.40        3.10      4.59 o
   1  10   0       29.43       30.74      3.61 o
   2  10   0      399.65      387.16      5.83 o
   3  10   0      243.49      263.04      5.07 o
   4  10   0       25.53       20.53      3.26 o
   5  10   0       81.26       85.64      3.41 o
   6  10   0        1.76        1.72      3.38 o
   7  10   0       24.32       33.68      3.51 o
   8  10   0      211.10      212.74      5.49 o
   9  10   0      214.87      228.23      9.11 o
   1  11   0      255.70      266.06      5.49 o
   2  11   0      214.41      211.62      5.26 o
   3  11   0       27.60       33.84      3.99 o
   4  11   0      204.71      213.38      4.75 o
   5  11   0       15.03       14.10      3.12 o
   6  11   0        6.02        7.30      3.38 o
   7  11   0        2.26        0.82      3.85 o
   8  11   0      158.75      156.51      7.56 o
   0  12   0       90.40       99.46      6.28 o
   1  12   0       35.73       37.26      4.09 o
   2  12   0       70.51       72.68      4.39 o
   3  12   0       10.19       11.76      3.86 o
   4  12   0      154.37      157.58      4.67 o
   5  12   0       11.04       10.84      3.28 o
   6  12   0      141.48      164.05      7.39 o
   7  12   0      128.87      134.05      9.93 o
   1  13   0      121.64      131.06      5.19 o
   2  13   0       27.43       21.02      4.14 o
   3  13   0      265.74      263.42      8.71 o
   4  13   0       36.39       43.69      8.25 o
   5  13   0      182.74      170.99     10.12 o
   2   0   1     7514.43     7317.46     14.07 o
   3   0   1      597.79      559.92      2.85 o
   4   0   1       40.22       37.59      0.91 o
   5   0   1      851.51      953.56      4.96 o
   6   0   1      697.55      801.81      3.73 o
   7   0   1      756.24      790.07      3.44 o
   8   0   1      124.84      131.88      2.12 o
   9   0   1      839.98      800.98      6.97 o
  10   0   1        0.05        0.77      5.14 o
  11   0   1      233.06      222.56     10.50 o
  12   0   1       15.68        9.87      6.34 o
 -12   1   1      382.59      405.81     11.80 o
 -11   1   1       84.10       78.62      6.65 o
 -10   1   1        2.51        1.89      5.16 o
  -9   1   1       24.26       21.78      3.10 o
  -8   1   1      147.62      145.09      4.14 o
  -7   1   1      428.17      445.99      5.35 o
  -6   1   1      358.80      382.98      2.44 o
  -5   1   1     1262.33     1284.23      7.10 o
  -4   1   1      332.05      398.07      1.64 o
  -3   1   1      432.43      426.83      2.67 o
  -2   1   1     2844.34     2914.74      5.50 o
  -1   1   1     5432.50     5287.97     21.07 o
   1   1   1     5464.40     5303.91     14.61 o
   2   1   1     2886.50     2940.46      9.14 o
   3   1   1      441.15      432.27      2.86 o
   4   1   1      340.63      396.15      2.61 o
   5   1   1     1290.51     1283.64      5.79 o
   6   1   1      377.36      394.28      2.30 o
   7   1   1      421.43      435.13      5.39 o
   8   1   1      144.10      134.49      2.77 o
   9   1   1       23.84       24.45      3.12 o
  10   1   1        2.07       -0.27      5.29 o
  11   1   1       81.44       81.97      6.37 o
  12   1   1      386.95      413.56      9.92 o
 -12   2   1      151.81      142.76      7.66 o
 -11   2   1      118.54      125.79     10.70 o
 -10   2   1      560.31      531.17      9.35 o
  -9   2   1      162.43      155.91      4.27 o
  -8   2   1     1406.03     1373.49      6.45 o
  -7   2   1       76.77       74.92      1.75 o
  -6   2   1      461.89      443.39      4.80 o
  -5   2   1       10.19       11.98      1.08 o
  -4   2   1      139.61      142.71      1.88 o
  -3   2   1      811.76      792.75      5.75 o
  -2   2   1     3503.16     3526.39      9.90 o
  -1   2   1     3452.92     3461.50     14.62 o
   0   2   1     6568.60     6697.18     31.81 o
   1   2   1     3448.92     3490.05      9.35 o
   2   2   1     3518.23     3585.28     15.67 o
   3   2   1      815.89      812.11      2.19 o
   4   2   1      140.27      145.10      1.41 o
   5   2   1       10.20       11.61      1.25 o
   6   2   1      457.80      451.51      3.47 o
   7   2   1       76.16       74.22      2.39 o
   8   2   1     1419.40     1374.55      8.42 o
   9   2   1      162.60      160.62      4.90 o
  10   2   1      561.91      549.23     11.92 o
  11   2   1      118.22      124.40      7.06 o
  12   2   1      149.12      150.39      7.95 o
 -11   3   1       40.65       37.51      6.92 o
 -10   3   1      224.91      217.64     10.35 o
  -9   3   1      479.59      461.53      5.42 o
  -8   3   1      157.02      168.82      6.90 o
  -7   3   1      289.64      283.45      5.21 o
  -6   3   1      305.99      310.07      3.44 o
  -5   3   1      353.31      338.10      2.90 o
  -4   3   1     1340.14     1368.96      9.72 o
  -3   3   1      715.79      704.13      5.95 o
  -2   3   1      374.91      366.48      3.06 o
  -1   3   1      467.20      454.16      3.88 o
   0   3   1     1206.02     1229.69      5.50 o
   1   3   1      459.34      456.43      3.45 o
   2   3   1      374.48      364.50      3.00 o
   3   3   1      708.56      708.08      3.83 o
   4   3   1     1310.30     1347.55      5.73 o
   5   3   1      358.34      339.18      2.30 o
   6   3   1      304.70      313.82      2.41 o
   7   3   1      293.91      287.89      2.47 o
   8   3   1      152.30      153.83      3.74 o
   9   3   1      479.68      462.20      6.80 o
  10   3   1      221.43      214.06      6.02 o
  11   3   1       42.50       40.91      4.83 o
 -11   4   1       94.57       94.51      7.09 o
 -10   4   1      123.85      116.81      4.28 o
  -9   4   1      377.28      383.13      7.65 o
  -8   4   1       93.39       91.85      3.67 o
  -7   4   1      371.08      374.79      5.33 o
  -6   4   1      191.47      193.03      2.80 o
  -5   4   1      100.39      107.01      2.02 o
  -4   4   1       47.51       54.19      1.17 o
  -3   4   1      804.73      858.80      3.77 o
  -2   4   1      404.64      432.17      3.15 o
  -1   4   1     4329.35     4286.12     20.93 o
   0   4   1       55.04       57.09      1.39 o
   1   4   1     4370.34     4317.41     24.70 o
   2   4   1      402.69      435.09      3.38 o
   3   4   1      814.65      870.03      5.83 o
   4   4   1       46.73       54.17      1.83 o
   5   4   1      102.45      108.25      2.21 o
   6   4   1      190.74      189.99      2.37 o
   7   4   1      371.02      374.77      3.44 o
   8   4   1       93.53       93.33      3.50 o
   9   4   1      397.36      395.18     10.08 o
  10   4   1      124.62      107.38      5.17 o
  11   4   1       91.13       85.37      5.42 o
 -11   5   1       42.87       40.51      4.19 o
 -10   5   1      222.67      217.25      4.57 o
  -9   5   1        7.66        9.35      3.09 o
  -8   5   1      101.81       95.33      3.48 o
  -7   5   1       81.45       81.61      2.61 o
  -6   5   1      385.85      369.13      5.18 o
  -5   5   1      285.20      276.37      3.03 o
  -4   5   1      758.93      779.48      8.69 o
  -3   5   1      899.46      866.36      4.73 o
  -2   5   1       66.33       68.50      2.08 o
  -1   5   1      512.38      561.21      4.88 o
   0   5   1      905.94     1002.54     10.01 o
   1   5   1      521.01      561.06      4.52 o
   2   5   1       60.75       61.70      2.42 o
   3   5   1      881.83      855.42      6.62 o
   4   5   1      747.13      760.79      6.55 o
   5   5   1      288.23      280.74      3.67 o
   6   5   1      383.70      374.22      4.27 o
   7   5   1       75.24       71.84      3.02 o
   8   5   1       99.58       92.77      3.11 o
   9   5   1        7.52        7.13      3.23 o
  10   5   1      221.75      219.46      5.67 o
  11   5   1       42.56       43.54      3.76 o
  12   5   1       25.88       30.64      8.21 o
 -12   6   1      169.95      158.78      9.97 o
 -11   6   1       13.19        7.85      4.96 o
 -10   6   1      442.94      449.84      6.43 o
  -9   6   1      317.99      312.30      5.26 o
  -8   6   1      386.47      387.17      5.41 o
  -7   6   1      167.51      157.51      3.96 o
  -6   6   1      230.18      209.42      4.36 o
  -5   6   1       21.14       22.01      1.54 o
  -4   6   1       38.21       42.28      1.75 o
  -3   6   1       12.63       15.86      1.82 o
  -2   6   1     1103.44     1082.90      8.15 o
  -1   6   1      607.85      638.68      6.78 o
   0   6   1     3541.51     3432.70     20.56 o
   1   6   1      608.99      640.03      8.31 o
   2   6   1     1109.61     1091.44      8.47 o
   3   6   1       12.24       14.25      2.41 o
   4   6   1       37.20       40.91      1.75 o
   5   6   1       21.61       18.40      1.31 o
   6   6   1      235.93      220.43      3.84 o
   7   6   1      168.37      157.34      3.61 o
   8   6   1      388.24      400.10      5.64 o
   9   6   1      317.35      306.29      5.53 o
  10   6   1      442.84      441.32      7.48 o
  11   6   1       12.72       14.11      5.41 o
  12   6   1      165.91      183.92     10.92 o
 -11   7   1      402.98      415.24     12.94 o
 -10   7   1       68.34       64.55      4.19 o
  -9   7   1       54.10       53.20      3.83 o
  -8   7   1        6.11        5.13      3.27 o
  -7   7   1      147.79      144.12      4.08 o
  -6   7   1      207.07      200.84      3.82 o
  -5   7   1      835.66      860.11     10.02 o
  -4   7   1      112.79      103.53      2.28 o
  -3   7   1      455.31      455.53      5.08 o
  -2   7   1      118.04      124.32      3.55 o
  -1   7   1      189.96      190.24      3.89 o
   0   7   1        6.23        4.30      2.96 o
   1   7   1      186.78      186.79      3.91 o
   2   7   1      117.44      125.33      3.68 o
   3   7   1      457.34      451.93      5.42 o
   4   7   1      111.28      102.50      2.48 o
   5   7   1      824.15      851.79      7.65 o
   6   7   1      216.10      201.74      4.80 o
   7   7   1      151.47      154.64      4.24 o
   8   7   1        6.51        5.34      3.30 o
   9   7   1       53.48       54.52      4.10 o
  10   7   1       65.96       66.26      4.54 o
  11   7   1      392.97      416.94      9.60 o
 -11   8   1      137.81      136.64      9.77 o
 -10   8   1       40.09       36.67      5.47 o
  -9   8   1      594.72      618.99     12.29 o
  -8   8   1       20.56       20.76      3.56 o
  -7   8   1      383.04      377.22      6.72 o
  -6   8   1        0.90        3.07      2.73 o
  -5   8   1      119.68      115.60      2.82 o
  -4   8   1       85.49       83.40      3.04 o
  -3   8   1       68.65       66.02      3.39 o
  -2   8   1       12.96        8.13      3.04 o
  -1   8   1       79.84       80.68      3.65 o
   0   8   1      238.85      252.26      5.74 o
   1   8   1       92.47       96.88      3.61 o
   2   8   1       12.99       11.81      3.12 o
   3   8   1       64.38       64.90      3.54 o
   4   8   1       84.40       83.39      3.31 o
   5   8   1      118.84      106.91      3.57 o
   6   8   1        0.92        1.10      2.93 o
   7   8   1      371.23      375.99      5.88 o
   8   8   1       20.95       19.60      3.68 o
   9   8   1      600.33      623.46     14.88 o
  10   8   1       39.71       40.78      5.75 o
  11   8   1      133.06      147.61     10.50 o
 -10   9   1       13.14       11.48      7.06 o
  -9   9   1       18.10       22.01      3.97 o
  -8   9   1       42.53       36.30      3.97 o
  -7   9   1       85.47       81.97      3.65 o
  -6   9   1       46.31       43.24      3.25 o
  -5   9   1      213.47      192.27      3.73 o
  -4   9   1      243.05      214.88      3.50 o
  -3   9   1      206.80      201.52      5.86 o
  -2   9   1      439.77      429.20      5.70 o
  -1   9   1      229.70      221.48      4.69 o
   0   9   1     1288.95     1257.43      8.95 o
   1   9   1      223.87      218.83      4.72 o
   2   9   1      432.09      421.80      9.13 o
   3   9   1      206.44      199.18      4.58 o
   4   9   1      253.51      218.21      4.21 o
   5   9   1      218.72      203.28      3.95 o
   6   9   1       42.77       41.46      3.46 o
   7   9   1       86.41       79.86      4.77 o
   8   9   1       41.34       36.27      4.13 o
   9   9   1       17.78       16.86      4.08 o
  10   9   1       12.07       19.24      8.29 o
  -9  10   1       34.86       29.18      5.50 o
  -8  10   1      379.36      379.55      6.89 o
  -7  10   1       50.86       50.97      3.62 o
  -6  10   1       51.65       55.89      3.67 o
  -5  10   1        2.13        2.84      2.82 o
  -4  10   1      402.89      386.78      4.44 o
  -3  10   1       84.46       82.42      4.18 o
  -2  10   1      307.45      319.84      5.55 o
  -1  10   1      690.17      668.82      9.29 o
   0  10   1      300.59      305.28      5.39 o
   1  10   1      686.99      656.44      7.02 o
   2  10   1      299.49      316.63      6.70 o
   3  10   1       84.56       81.97      4.19 o
   4  10   1      400.60      390.05      5.38 o
   5  10   1        2.27        4.11      2.89 o
   6  10   1       55.56       63.45      3.91 o
   7  10   1       50.20       50.51      4.21 o
   8  10   1      387.25      397.17      6.75 o
   9  10   1       34.26       32.73      5.97 o
  -8  11   1       56.29       60.22      6.11 o
  -7  11   1       97.23      108.73      4.69 o
  -6  11   1      118.65      114.80      4.18 o
  -5  11   1      137.65      140.57      3.96 o
  -4  11   1      302.31      306.31      5.46 o
  -3  11   1      440.93      433.29      6.39 o
  -2  11   1      160.61      159.11      4.74 o
  -1  11   1       61.29       59.34      3.92 o
   0  11   1        6.17        6.04      3.80 o
   1  11   1       59.15       59.68      3.88 o
   2  11   1      156.18      151.13      4.73 o
   3  11   1      433.90      437.62     10.04 o
   4  11   1      313.12      312.94      5.36 o
   5  11   1      135.96      144.00      4.06 o
   6  11   1      122.38      127.58      4.66 o
   7  11   1       98.50      111.20      6.72 o
   8  11   1       58.38       61.49      8.35 o
  -7  12   1       56.07       64.70      8.41 o
  -6  12   1       37.99       41.93      4.89 o
  -5  12   1       11.05        7.72      3.29 o
  -4  12   1       10.48       13.18      3.48 o
  -3  12   1       35.39       37.09      4.11 o
  -2  12   1       61.20       63.01      4.49 o
  -1  12   1      402.96      418.13      6.58 o
   0  12   1       46.92       45.57      4.36 o
   1  12   1      410.77      436.02      6.82 o
   2  12   1       60.09       64.22      4.31 o
   3  12   1       34.62       37.02      4.36 o
   4  12   1       10.81       11.75      3.59 o
   5  12   1       10.63        8.38      3.37 o
   6  12   1       38.61       37.45      8.26 o
  -5  13   1      239.46      247.91     11.28 o
  -4  13   1      194.98      194.57      7.79 o
  -3  13   1      151.32      141.52      7.52 o
  -2  13   1       78.06       79.83      4.69 o
  -1  13   1       82.79       84.55      4.75 o
   0  13   1        2.80        5.60      4.06 o
   1  13   1       80.73       83.17      4.59 o
   2  13   1       81.88       82.68      4.88 o
   3  13   1      153.15      137.81     11.36 o
   4  13   1      196.53      195.60     11.15 o
   0   0   2      231.81      262.22      3.68 o
   1   0   2       66.23       68.05      0.75 o
   2   0   2     8237.90     8342.64     12.48 o
   3   0   2     3170.88     3340.86     14.24 o
   4   0   2      981.70     1066.74      5.16 o
   5   0   2      321.69      330.63      2.61 o
   6   0   2        0.79        0.27      1.68 o
   7   0   2       45.57       36.73      2.04 o
   8   0   2      171.60      180.71      3.73 o
   9   0   2      247.20      263.27      4.26 o
  10   0   2      529.15      517.50      9.20 o
  11   0   2        7.40        7.85      5.34 o
  12   0   2       87.22       76.37      6.83 o
 -12   1   2      208.94      206.73      8.17 o
 -11   1   2       67.62       65.99      5.95 o
 -10   1   2      140.06      144.74      5.09 o
  -9   1   2      101.72      101.30      3.53 o
  -8   1   2       13.97       16.13      2.85 o
  -7   1   2      512.93      537.06      3.97 o
  -6   1   2      318.08      346.89      3.62 o
  -5   1   2     2268.30     2373.48     11.40 o
  -4   1   2     1075.56     1111.00      4.57 o
  -3   1   2     1759.78     1798.90      5.35 o
  -2   1   2     1502.94     1501.54      6.56 o
  -1   1   2     4306.27     4322.36     13.93 o
   0   1   2      579.21      614.69      3.79 o
   1   1   2     4273.26     4291.66     10.98 o
   2   1   2     1537.26     1535.59      5.42 o
   3   1   2     1775.23     1795.74      6.88 o
   4   1   2     1042.35     1092.16      5.31 o
   5   1   2     2271.12     2381.15      9.27 o
   6   1   2      302.60      329.63      3.05 o
   7   1   2      521.56      538.47      3.67 o
   8   1   2       14.71       15.90      2.48 o
   9   1   2       99.76       95.74      3.29 o
  10   1   2      139.75      147.84      6.52 o
  11   1   2       62.69       59.12      6.45 o
  12   1   2      200.66      203.27     11.41 o
 -12   2   2       37.14       39.48      6.74 o
 -11   2   2      495.62      501.02     16.56 o
 -10   2   2      126.26      130.20      6.78 o
  -9   2   2      510.81      485.89      8.91 o
  -8   2   2      272.57      282.07      5.02 o
  -7   2   2      656.78      625.15      3.45 o
  -6   2   2       74.02       71.10      1.63 o
  -5   2   2       16.55       16.33      0.99 o
  -4   2   2      247.68      283.67      2.69 o
  -3   2   2     1055.81     1047.56      3.00 o
  -2   2   2      339.10      347.97      1.44 o
  -1   2   2     5157.58     5249.75     18.24 o
   0   2   2     2528.60     2570.11     10.32 o
   1   2   2     5089.89     5209.68     15.96 o
   2   2   2      336.43      346.79      2.28 o
   3   2   2     1056.38     1048.42      4.06 o
   4   2   2      252.68      294.91      1.90 o
   5   2   2       16.03       17.44      0.99 o
   6   2   2       73.97       70.60      1.49 o
   7   2   2      644.10      633.44      3.89 o
   8   2   2      274.47      284.63      3.68 o
   9   2   2      509.25      481.64      5.59 o
  10   2   2      127.08      130.70      5.42 o
  11   2   2      493.50      497.28      9.88 o
  12   2   2       36.83       36.00      6.00 o
 -11   3   2      122.37      109.86      6.94 o
 -10   3   2      187.06      194.77      8.60 o
  -9   3   2       81.36       79.96      3.65 o
  -8   3   2       34.48       33.76      3.37 o
  -7   3   2      375.76      353.78      3.63 o
  -6   3   2      124.47      118.38      2.51 o
  -5   3   2      416.04      399.59      4.91 o
  -4   3   2      475.47      449.46      5.42 o
  -3   3   2      394.70      392.58      2.38 o
  -2   3   2     1277.37     1310.86      4.45 o
  -1   3   2     1090.38     1148.61      7.42 o
   0   3   2     1607.28     1544.80      8.23 o
   1   3   2     1097.57     1135.57      4.81 o
   2   3   2     1274.36     1322.24      8.50 o
   3   3   2      403.17      403.43      3.63 o
   4   3   2      467.27      442.13      2.24 o
   5   3   2      402.64      390.28      3.98 o
   6   3   2      121.28      115.70      1.82 o
   7   3   2      365.37      336.76      2.81 o
   8   3   2       32.50       32.51      2.47 o
   9   3   2       79.73       79.45      3.75 o
  10   3   2      184.81      198.85      5.97 o
  11   3   2      120.70      118.32      5.73 o
 -11   4   2       59.05       64.84      6.47 o
 -10   4   2      646.91      631.04      8.24 o
  -9   4   2       16.10       13.66      3.19 o
  -8   4   2      613.00      618.07      4.65 o
  -7   4   2      323.49      321.12      3.56 o
  -6   4   2      950.14      936.44      5.78 o
  -5   4   2      596.99      613.38      5.97 o
  -4   4   2      164.99      165.70      2.14 o
  -3   4   2      499.50      508.48      2.82 o
  -2   4   2      411.68      393.85      3.94 o
  -1   4   2      333.43      347.43      2.31 o
   0   4   2       33.26       47.84      1.37 o
   1   4   2      333.23      347.90      2.09 o
   2   4   2      411.41      395.35      3.31 o
   3   4   2      504.29      503.05      5.14 o
   4   4   2      164.20      159.68      2.41 o
   5   4   2      594.67      613.17      4.60 o
   6   4   2      960.63      931.53      5.19 o
   7   4   2      326.89      317.79      6.08 o
   8   4   2      627.75      631.39      8.62 o
   9   4   2       16.31       14.72      3.30 o
  10   4   2      642.32      631.90      8.57 o
  11   4   2       59.32       66.67      5.25 o
 -11   5   2       18.63       20.59      3.81 o
 -10   5   2       16.96       15.54      3.58 o
  -9   5   2      123.31      125.22      3.68 o
  -8   5   2      453.78      442.94      5.36 o
  -7   5   2      222.76      223.29      3.19 o
  -6   5   2       11.43       11.52      2.13 o
  -5   5   2      406.91      386.09      3.81 o
  -4   5   2      343.48      334.18      3.44 o
  -3   5   2      787.56      870.82      7.81 o
  -2   5   2      429.04      481.48      4.28 o
  -1   5   2      464.44      517.14      6.37 o
   0   5   2      453.22      531.43      3.58 o
   1   5   2      454.94      496.39      4.24 o
   2   5   2      412.57      460.13      4.60 o
   3   5   2      768.60      833.51      4.66 o
   4   5   2      355.70      337.34      3.88 o
   5   5   2      389.31      363.24      4.37 o
   6   5   2       12.49       13.08      2.67 o
   7   5   2      224.89      226.26      3.17 o
   8   5   2      458.02      454.69      8.08 o
   9   5   2      121.51      114.40      3.36 o
  10   5   2       15.48       13.13      3.49 o
  11   5   2       18.28       18.34      3.72 o
  12   5   2      115.09      125.55      9.99 o
 -11   6   2       77.41       70.44      5.83 o
 -10   6   2       80.43       73.95      4.59 o
  -9   6   2      690.48      684.57      6.90 o
  -8   6   2       19.16       17.63      3.15 o
  -7   6   2      389.20      362.51      4.05 o
  -6   6   2       40.60       42.62      2.32 o
  -5   6   2      130.38      132.78      2.84 o
  -4   6   2       31.01       26.81      1.60 o
  -3   6   2      187.56      201.22      2.51 o
  -2   6   2      343.54      361.38      3.86 o
  -1   6   2     1400.37     1438.02     10.47 o
   0   6   2      875.32      974.58      6.15 o
   1   6   2     1435.35     1452.06      8.75 o
   2   6   2      341.17      349.47      3.92 o
   3   6   2      189.49      197.46      3.49 o
   4   6   2       32.72       26.65      1.12 o
   5   6   2      130.81      130.30      3.34 o
   6   6   2       39.16       39.08      2.95 o
   7   6   2      398.01      380.95      6.24 o
   8   6   2       18.67       16.78      3.04 o
   9   6   2      689.33      673.00      7.46 o
  10   6   2       80.93       71.89      4.21 o
  11   6   2       73.81       72.38      6.55 o
 -10   7   2       45.92       46.26      4.48 o
  -9   7   2        0.44       -0.11      3.26 o
  -8   7   2       41.09       41.00      3.55 o
  -7   7   2      554.25      536.11      5.83 o
  -6   7   2      385.80      362.96      7.49 o
  -5   7   2      796.51      800.64      8.93 o
  -4   7   2      267.73      254.77      3.25 o
  -3   7   2      191.73      188.34      3.32 o
  -2   7   2      368.68      381.49      4.71 o
  -1   7   2        6.05        7.12      2.84 o
   0   7   2      363.99      383.45      5.45 o
   1   7   2        6.55        8.20      2.86 o
   2   7   2      376.02      385.92      4.75 o
   3   7   2      197.61      194.67      3.80 o
   4   7   2      278.56      255.46      3.69 o
   5   7   2      796.04      807.99      5.63 o
   6   7   2      393.51      378.43      4.76 o
   7   7   2      561.77      539.08      6.28 o
   8   7   2       41.45       39.82      3.25 o
   9   7   2        0.40        0.24      3.86 o
  10   7   2       43.51       46.30      4.25 o
  11   7   2       20.38       17.22      8.44 o
  -9   8   2      136.63      134.28      4.44 o
  -8   8   2       24.52       28.42      3.52 o
  -7   8   2       90.89       90.95      3.44 o
  -6   8   2      261.60      254.34      4.13 o
  -5   8   2        8.43       10.23      2.31 o
  -4   8   2       49.75       50.15      2.55 o
  -3   8   2       23.85       22.73      2.65 o
  -2   8   2      788.10      779.19      6.58 o
  -1   8   2      420.92      401.26      5.65 o
   0   8   2     3358.00     3204.45     19.43 o
   1   8   2      418.25      403.43      5.24 o
   2   8   2      773.45      753.93      8.86 o
   3   8   2       24.64       23.13      3.26 o
   4   8   2       50.46       49.43      3.18 o
   5   8   2        7.86        8.16      3.01 o
   6   8   2      269.24      253.92      4.44 o
   7   8   2       91.34       97.03      4.26 o
   8   8   2       23.79       31.68      3.95 o
   9   8   2      135.85      135.19      4.95 o
  10   8   2      107.21      114.53      6.76 o
  -9   9   2       15.68       16.15      7.84 o
  -8   9   2       25.32       27.16      3.69 o
  -7   9   2       97.86       94.75      3.82 o
  -6   9   2        7.01       10.28      2.94 o
  -5   9   2      223.70      231.23      3.41 o
  -4   9   2      423.31      421.61      7.43 o
  -3   9   2      135.13      135.64      3.42 o
  -2   9   2      103.40      100.40      3.93 o
  -1   9   2       78.84       84.16      3.77 o
   0   9   2     1247.70     1205.19      8.84 o
   1   9   2       76.45       81.87      3.78 o
   2   9   2       96.53       86.24      3.85 o
   3   9   2      136.14      131.10      4.23 o
   4   9   2      415.94      412.38      5.19 o
   5   9   2      219.85      229.29      5.12 o
   6   9   2        8.36        7.23      3.32 o
   7   9   2      100.52       96.15      4.42 o
   8   9   2       23.57       25.99      3.91 o
   9   9   2       15.01       16.23      5.53 o
  -8  10   2       13.63       11.45      4.50 o
  -7  10   2      359.93      373.40      6.95 o
  -6  10   2      182.24      176.93      4.28 o
  -5  10   2       35.27       39.75      3.09 o
  -4  10   2       83.39       78.82      3.07 o
  -3  10   2       63.84       61.33      3.29 o
  -2  10   2      418.93      402.30      5.82 o
  -1  10   2      669.94      674.76      7.82 o
   0  10   2      136.87      138.64      4.42 o
   1  10   2      662.75      666.43      8.06 o
   2  10   2      420.77      391.15      6.04 o
   3  10   2       59.22       50.12      3.98 o
   4  10   2       82.20       71.42      3.65 o
   5  10   2       35.95       41.78      3.29 o
   6  10   2      184.16      175.86      4.55 o
   7  10   2      356.07      364.86      6.50 o
   8  10   2       13.98       14.19      4.34 o
  -8  11   2       39.23       40.41      8.46 o
  -7  11   2       98.07       96.01      5.44 o
  -6  11   2      191.60      194.58      4.71 o
  -5  11   2      177.70      181.38      4.06 o
  -4  11   2      226.81      233.34      4.68 o
  -3  11   2      414.72      405.56      5.38 o
  -2  11   2       63.49       64.63      4.14 o
  -1  11   2       27.05       24.87      3.69 o
   0  11   2       19.00       18.95      3.77 o
   1  11   2       26.89       27.77      3.75 o
   2  11   2       62.34       65.04      3.87 o
   3  11   2      415.99      402.45      6.47 o
   4  11   2      220.91      232.39      5.85 o
   5  11   2      186.12      181.07      4.24 o
   6  11   2      190.32      198.15      5.11 o
   7  11   2       97.34       88.17     10.77 o
  -7  12   2       15.91       16.50      7.93 o
  -6  12   2       60.66       61.25      7.98 o
  -5  12   2      158.28      152.55      4.18 o
  -4  12   2       90.83       98.74      4.07 o
  -3  12   2       79.93       78.11      4.24 o
  -2  12   2      132.51      133.65      4.93 o
  -1  12   2       58.74       57.85      4.25 o
   0  12   2       22.23       28.67      4.07 o
   1  12   2       59.22       65.92      4.43 o
   2  12   2      128.00      128.95      4.83 o
   3  12   2       78.25       77.00      4.55 o
   4  12   2       89.42       90.57      4.31 o
   5  12   2      156.11      149.42      4.28 o
  -4  13   2       91.03       91.87     11.87 o
  -3  13   2       29.63       33.74      6.47 o
  -2  13   2       61.11       70.07      4.58 o
  -1  13   2        3.63        4.15      4.05 o
   0  13   2        0.01       -0.50      3.99 o
   1  13   2        3.82        4.37      3.96 o
   2  13   2       58.54       64.73      4.68 o
   1   0   3       33.25       31.14      0.72 o
   2   0   3      429.27      392.23      1.57 o
   3   0   3       51.02       46.46      0.92 o
   4   0   3      257.40      250.83      1.86 o
   5   0   3      103.72      129.33      1.93 o
   6   0   3      197.02      217.36      2.22 o
   7   0   3     1554.37     1503.04      5.93 o
   8   0   3      154.88      158.01      3.76 o
   9   0   3     1248.26     1169.23      7.64 o
  10   0   3        0.72        0.00      5.09 o
  11   0   3      265.83      247.80      8.00 o
  12   0   3      409.22      427.81     10.34 o
 -12   1   3      103.04      111.02      7.57 o
 -11   1   3      152.82      132.66      6.61 o
 -10   1   3       31.89       36.57      4.44 o
  -9   1   3       88.39       87.41      3.59 o
  -8   1   3      145.10      151.90      3.84 o
  -7   1   3      243.90      240.26      3.63 o
  -6   1   3      101.91      110.33      2.86 o
  -5   1   3      954.99      984.91      5.55 o
  -4   1   3     2575.63     2758.83     14.94 o
  -3   1   3     1153.10     1170.83      3.26 o
  -2   1   3     1847.01     1894.31      6.37 o
  -1   1   3     1547.98     1605.53      7.08 o
   0   1   3      128.85      128.04      1.09 o
   1   1   3     1555.97     1620.59      6.05 o
   2   1   3     1819.62     1887.18      8.38 o
   3   1   3     1181.37     1218.69      6.00 o
   4   1   3     2597.48     2754.92      7.10 o
   5   1   3      969.28      982.99      4.63 o
   6   1   3       92.57      100.46      1.78 o
   7   1   3      248.97      248.12      2.65 o
   8   1   3      147.97      148.95      4.14 o
   9   1   3       89.52       88.05      3.13 o
  10   1   3       30.87       31.78      5.44 o
  11   1   3      160.49      142.59      7.36 o
  12   1   3       98.97      114.30      7.28 o
 -12   2   3       22.72       25.79      6.55 o
 -11   2   3      162.08      141.29      9.10 o
 -10   2   3      366.37      376.01      6.78 o
  -9   2   3       40.15       44.77      3.41 o
  -8   2   3      182.23      186.77      4.12 o
  -7   2   3      702.22      711.95      5.23 o
  -6   2   3       74.11       61.11      1.77 o
  -5   2   3     1048.25     1083.58      4.93 o
  -4   2   3      454.19      483.41      3.05 o
  -3   2   3     1693.87     1791.79      8.06 o
  -2   2   3      423.18      422.18      3.21 o
  -1   2   3     1898.54     1901.99      6.55 o
   0   2   3      645.01      628.97      2.97 o
   1   2   3     1891.33     1918.88      7.05 o
   2   2   3      416.68      418.33      1.75 o
   3   2   3     1687.92     1786.21      6.37 o
   4   2   3      455.78      486.11      3.87 o
   5   2   3     1052.14     1099.46      4.34 o
   6   2   3       71.66       66.00      1.51 o
   7   2   3      696.57      709.53      5.09 o
   8   2   3      193.51      191.03      3.49 o
   9   2   3       40.05       42.54      3.43 o
  10   2   3      368.34      398.46      7.18 o
  11   2   3      164.74      149.25      7.29 o
  12   2   3       24.17       21.70      6.10 o
 -11   3   3      139.56      130.42      7.07 o
 -10   3   3       40.74       40.54      4.54 o
  -9   3   3      114.24      114.48      3.34 o
  -8   3   3       87.00       86.71      2.69 o
  -7   3   3      154.54      153.18      2.83 o
  -6   3   3      432.13      436.30      4.93 o
  -5   3   3      618.69      613.39      5.42 o
  -4   3   3     1117.11     1122.43     10.29 o
  -3   3   3      967.26      952.60      6.26 o
  -2   3   3      203.86      187.47      1.71 o
  -1   3   3      159.25      159.34      1.83 o
   0   3   3     1314.12     1353.82      6.61 o
   1   3   3      155.70      156.83      1.70 o
   2   3   3      193.45      180.60      1.40 o
   3   3   3      965.59      950.82      5.29 o
   4   3   3     1138.22     1154.48      8.44 o
   5   3   3      635.24      639.83      4.23 o
   6   3   3      426.87      430.69      2.99 o
   7   3   3      162.52      156.87      3.28 o
   8   3   3       90.21       88.01      2.98 o
   9   3   3      111.08      110.22      4.11 o
  10   3   3       42.89       42.30      4.85 o
  11   3   3      138.93      137.84      5.95 o
 -11   4   3      132.00      137.06      7.40 o
 -10   4   3       47.89       47.55      6.22 o
  -9   4   3      434.04      438.98      5.15 o
  -8   4   3       51.87       49.70      2.53 o
  -7   4   3      228.12      224.56      3.00 o
  -6   4   3      493.93      499.01      4.33 o
  -5   4   3       71.95       70.53      1.95 o
  -4   4   3      202.31      224.47      2.32 o
  -3   4   3      169.03      173.69      2.10 o
  -2   4   3      846.09      947.64      3.41 o
  -1   4   3     5098.72     5297.89     20.02 o
   0   4   3      172.29      194.79      2.07 o
   1   4   3     5089.41     5302.13     17.69 o
   2   4   3      849.96      961.43      6.08 o
   3   4   3      164.12      163.02      2.77 o
   4   4   3      206.23      218.51      3.00 o
   5   4   3       74.13       70.92      2.42 o
   6   4   3      502.68      502.20      4.59 o
   7   4   3      241.88      235.26      3.64 o
   8   4   3       50.65       48.64      2.83 o
   9   4   3      421.11      417.88      5.74 o
  10   4   3       47.92       45.19      4.70 o
  11   4   3      133.20      124.26      6.01 o
 -11   5   3        9.86        9.05      4.53 o
 -10   5   3       29.73       31.02      3.70 o
  -9   5   3       26.56       25.78      3.52 o
  -8   5   3      118.95      118.48      2.89 o
  -7   5   3      912.88      901.89      5.29 o
  -6   5   3      649.33      619.86      4.55 o
  -5   5   3      975.13      961.12      7.33 o
  -4   5   3      727.00      719.08      6.28 o
  -3   5   3      243.99      240.67      2.31 o
  -2   5   3      388.94      407.30      3.09 o
  -1   5   3      122.31      129.63      2.37 o
   0   5   3      158.71      163.26      2.53 o
   1   5   3      120.99      128.71      2.10 o
   2   5   3      386.62      397.03      3.61 o
   3   5   3      247.26      240.53      3.06 o
   4   5   3      721.93      705.21      5.05 o
   5   5   3      951.18      912.25      5.84 o
   6   5   3      659.97      634.36      6.37 o
   7   5   3      911.70      895.06      6.52 o
   8   5   3      120.29      113.83      4.10 o
   9   5   3       26.56       24.47      3.29 o
  10   5   3       31.65       31.85      4.15 o
  11   5   3        9.57       12.13      4.24 o
 -11   6   3       13.05       11.17      6.93 o
 -10   6   3      169.64      172.16      7.31 o
  -9   6   3       57.87       59.94      4.32 o
  -8   6   3      612.88      608.67     11.41 o
  -7   6   3      193.40      188.13      3.16 o
  -6   6   3      407.04      418.64      4.31 o
  -5   6   3      362.88      361.34      3.36 o
  -4   6   3      187.88      194.84      2.64 o
  -3   6   3      170.83      175.18      2.24 o
  -2   6   3      660.96      656.59      6.47 o
  -1   6   3      337.25      365.36      3.73 o
   0   6   3       50.73       32.42      2.23 o
   1   6   3      338.58      367.88      3.50 o
   2   6   3      645.72      624.69      4.04 o
   3   6   3      171.82      173.52      2.42 o
   4   6   3      187.78      195.73      3.39 o
   5   6   3      362.98      355.70      4.48 o
   6   6   3      411.64      421.86      6.49 o
   7   6   3      195.86      189.76      3.96 o
   8   6   3      597.55      582.81      9.83 o
   9   6   3       57.19       56.12      3.59 o
  10   6   3      161.94      171.19      5.16 o
  11   6   3       13.23       15.07      8.48 o
 -10   7   3       35.78       41.04      7.42 o
  -9   7   3       31.80       26.57      4.16 o
  -8   7   3      291.72      284.80      4.91 o
  -7   7   3      141.25      147.34      3.46 o
  -6   7   3       24.18       23.87      2.32 o
  -5   7   3      197.35      202.24      2.95 o
  -4   7   3      114.25      109.27      2.51 o
  -3   7   3      221.50      211.74      3.28 o
  -2   7   3      263.37      250.56      3.52 o
  -1   7   3      137.50      152.24      3.33 o
   0   7   3       44.84       44.05      3.07 o
   1   7   3      132.97      141.50      3.37 o
   2   7   3      254.50      238.77      3.85 o
   3   7   3      219.99      204.88      2.99 o
   4   7   3      110.62      104.89      3.03 o
   5   7   3      193.70      192.65      3.87 o
   6   7   3       20.35       20.82      3.04 o
   7   7   3      137.42      145.31      3.97 o
   8   7   3      294.51      284.24      4.96 o
   9   7   3       33.05       33.11      3.51 o
  10   7   3       34.60       37.74      4.26 o
  -9   8   3      133.15      122.55      6.88 o
  -8   8   3       54.26       52.63      3.61 o
  -7   8   3      848.83      845.08     10.31 o
  -6   8   3       36.38       33.50      2.53 o
  -5   8   3       16.29       14.72      2.35 o
  -4   8   3        8.49        7.07      2.23 o
  -3   8   3      361.59      359.10      4.31 o
  -2   8   3      377.44      375.10      4.93 o
  -1   8   3     1150.37     1132.75      9.53 o
   0   8   3      416.22      399.11      5.19 o
   1   8   3     1130.07     1114.49     10.92 o
   2   8   3      374.62      372.09      4.74 o
   3   8   3      352.90      352.58      4.73 o
   4   8   3        9.69        8.00      2.60 o
   5   8   3       17.42       13.20      2.72 o
   6   8   3       35.37       31.19      3.21 o
   7   8   3      854.32      845.11      8.77 o
   8   8   3       54.55       54.39      3.77 o
   9   8   3      131.00      128.07      4.94 o
  10   8   3       19.42       19.96      8.76 o
  -9   9   3       54.98       52.52      7.95 o
  -8   9   3       94.93       89.46      6.43 o
  -7   9   3      263.70      263.35      4.59 o
  -6   9   3       11.80       15.90      2.94 o
  -5   9   3      360.49      362.98      5.47 o
  -4   9   3       72.54       79.47      2.84 o
  -3   9   3       93.39       90.59      3.32 o
  -2   9   3      121.20      118.21      3.94 o
  -1   9   3      226.17      214.15      4.49 o
   0   9   3      133.30      133.52      4.02 o
   1   9   3      230.42      220.44      4.65 o
   2   9   3      125.79      123.57      4.06 o
   3   9   3      100.24       94.81      3.89 o
   4   9   3       69.70       75.24      3.59 o
   5   9   3      371.35      363.97      4.77 o
   6   9   3       11.25       14.77      3.53 o
   7   9   3      263.68      267.72      5.10 o
   8   9   3       97.16       97.71      4.75 o
   9   9   3       54.88       57.87      6.50 o
  -8  10   3      108.30      117.20      9.99 o
  -7  10   3       53.44       55.35      4.19 o
  -6  10   3      200.55      187.04      4.27 o
  -5  10   3      180.90      184.44      3.76 o
  -4  10   3        8.52        7.86      2.62 o
  -3  10   3       91.89       99.35      3.58 o
  -2  10   3      290.39      268.86      7.58 o
  -1  10   3       78.18       84.08      3.93 o
   0  10   3      272.11      266.23      5.02 o
   1  10   3       78.42       84.45      4.00 o
   2  10   3      291.65      271.48      5.29 o
   3  10   3       94.22      101.55      4.26 o
   4  10   3        8.48        7.98      3.24 o
   5  10   3      179.58      179.96      4.63 o
   6  10   3      200.67      191.13      5.20 o
   7  10   3       52.95       57.63      4.37 o
   8  10   3      111.27      114.49      7.17 o
  -8  11   3       35.24       41.88      8.75 o
  -7  11   3       54.53       56.31      5.95 o
  -6  11   3      310.80      306.83      6.06 o
  -5  11   3       66.63       68.18      3.37 o
  -4  11   3      363.23      369.34      5.29 o
  -3  11   3       19.28       15.83      3.24 o
  -2  11   3       53.21       52.21      3.88 o
  -1  11   3      118.97      108.37      4.32 o
   0  11   3      638.20      608.89     11.43 o
   1  11   3      120.36      111.61      4.48 o
   2  11   3       50.23       48.70      4.17 o
   3  11   3       22.04       16.74      3.79 o
   4  11   3      356.17      368.63      5.66 o
   5  11   3       68.11       68.91      4.16 o
   6  11   3      316.15      309.94      6.34 o
  -6  12   3       16.31       13.15      5.65 o
  -5  12   3      198.36      207.91      5.17 o
  -4  12   3       17.08       15.58      3.89 o
  -3  12   3      132.24      142.51      4.37 o
  -2  12   3        3.14        1.94      3.51 o
  -1  12   3      387.63      388.05      6.54 o
   0  12   3        1.12        1.21      3.68 o
   1  12   3      384.59      378.55      6.33 o
   2  12   3        2.74        4.05      3.84 o
   3  12   3      136.32      142.27      5.05 o
   4  12   3       16.15       16.42      3.50 o
   5  12   3      200.39      198.34      6.74 o
  -4  13   3       21.92       25.42      8.69 o
  -3  13   3      149.44      154.11     10.43 o
  -2  13   3       30.84       35.37      3.81 o
  -1  13   3       70.20       74.46      4.44 o
   0  13   3        2.42        0.94      4.15 o
   1  13   3       72.27       79.24      4.74 o
   2  13   3       30.67       37.72      6.07 o
   0   0   4     1427.08     1435.05     10.34 o
   1   0   4      285.38      298.01      3.19 o
   2   0   4      257.64      251.93      1.71 o
   3   0   4       17.56       16.30      1.04 o
   4   0   4      119.94      132.34      2.27 o
   5   0   4      283.92      264.47      2.19 o
   6   0   4       13.96       15.98      1.66 o
   7   0   4     1105.77     1080.92      5.00 o
   8   0   4      189.75      175.82      4.01 o
   9   0   4       40.06       41.59      3.35 o
  10   0   4      198.98      216.10      4.64 o
  11   0   4        8.91        0.70      5.49 o
  12   0   4        0.59       -0.28      5.92 o
 -12   1   4      284.65      284.46      8.79 o
 -11   1   4       68.19       70.83      6.02 o
 -10   1   4        0.59        1.84      3.32 o
  -9   1   4       24.54       28.52      3.30 o
  -8   1   4      277.42      253.32      4.04 o
  -7   1   4      314.09      315.84      4.13 o
  -6   1   4      440.35      429.58      3.94 o
  -5   1   4      926.18      891.87      3.73 o
  -4   1   4     1742.85     1797.53      5.71 o
  -3   1   4       80.97       74.42      1.23 o
  -2   1   4     4028.60     4289.50     16.44 o
  -1   1   4       22.21       23.07      0.69 o
   0   1   4      285.66      274.16      2.39 o
   1   1   4       25.22       26.62      0.68 o
   2   1   4     4001.20     4271.43     13.54 o
   3   1   4       72.96       65.84      0.88 o
   4   1   4     1738.22     1776.33      8.28 o
   5   1   4      935.70      909.10      3.43 o
   6   1   4      429.06      417.99      3.48 o
   7   1   4      306.31      306.94      3.21 o
   8   1   4      269.63      254.45      3.97 o
   9   1   4       22.68       27.38      2.98 o
  10   1   4        0.30        1.16      3.66 o
  11   1   4       68.53       68.22      6.39 o
  12   1   4      289.52      293.75      8.87 o
 -11   2   4       74.30       65.13      6.23 o
 -10   2   4        1.68        1.09      3.47 o
  -9   2   4      331.16      324.92      5.19 o
  -8   2   4       63.97       65.65      2.50 o
  -7   2   4      257.91      248.88      3.13 o
  -6   2   4      327.05      327.34      3.73 o
  -5   2   4       16.03       18.33      1.33 o
  -4   2   4      762.70      799.23      4.57 o
  -3   2   4     1154.35     1228.56      4.75 o
  -2   2   4      320.51      353.89      1.64 o
  -1   2   4     1751.78     1747.80      5.15 o
   0   2   4       26.51       26.66      0.75 o
   1   2   4     1725.96     1746.13      9.80 o
   2   2   4      325.11      359.19      1.82 o
   3   2   4     1127.63     1206.92      7.85 o
   4   2   4      745.48      776.51      3.68 o
   5   2   4       15.46       19.45      0.93 o
   6   2   4      336.21      343.15      2.32 o
   7   2   4      250.68      241.86      3.76 o
   8   2   4       64.67       67.28      3.00 o
   9   2   4      328.17      314.14      4.41 o
  10   2   4        1.64        3.16      3.48 o
  11   2   4       73.52       70.58      6.27 o
 -11   3   4      162.16      170.24      6.03 o
 -10   3   4       84.37       83.24      4.24 o
  -9   3   4       87.28       86.98      3.54 o
  -8   3   4      135.66      136.76      3.58 o
  -7   3   4       95.94       96.22      2.87 o
  -6   3   4      476.72      481.60      4.08 o
  -5   3   4      417.94      455.33      3.00 o
  -4   3   4     1904.38     1933.44     11.31 o
  -3   3   4     1449.56     1511.99      9.39 o
  -2   3   4       27.59       23.52      0.82 o
  -1   3   4       94.44      106.28      1.31 o
   0   3   4     1492.97     1766.06      8.73 o
   1   3   4       88.72       97.60      1.28 o
   2   3   4       28.75       23.78      0.93 o
   3   3   4     1462.96     1516.01      5.96 o
   4   3   4     1876.33     1936.42      4.85 o
   5   3   4      439.81      473.70      3.68 o
   6   3   4      470.89      465.98      4.47 o
   7   3   4       96.58       95.15      3.07 o
   8   3   4      136.50      140.25      3.44 o
   9   3   4       89.60       88.94      3.96 o
  10   3   4       83.48       79.80      5.10 o
  11   3   4      164.78      189.42      6.37 o
 -11   4   4       19.02       22.33      4.18 o
 -10   4   4      128.95      129.73      4.03 o
  -9   4   4       36.47       39.90      2.89 o
  -8   4   4      724.30      719.89      5.99 o
  -7   4   4      314.27      331.97      3.30 o
  -6   4   4      272.22      268.39      3.12 o
  -5   4   4      515.33      503.88      3.23 o
  -4   4   4      219.85      220.24      2.26 o
  -3   4   4      399.98      417.09      2.45 o
  -2   4   4       83.08       91.73      1.83 o
  -1   4   4      855.93      922.26      3.83 o
   0   4   4      963.74      988.66      8.51 o
   1   4   4      860.89      927.85      4.43 o
   2   4   4       72.76       80.71      1.59 o
   3   4   4      401.37      413.10      2.38 o
   4   4   4      216.75      217.34      2.64 o
   5   4   4      521.38      516.50      5.38 o
   6   4   4      267.33      260.38      3.19 o
   7   4   4      310.40      318.90      4.20 o
   8   4   4      705.74      700.74      5.71 o
   9   4   4       36.82       38.50      3.82 o
  10   4   4      122.81      118.26      5.39 o
  11   4   4       19.71       25.34      4.88 o
 -11   5   4      144.75      148.00      7.17 o
 -10   5   4       95.28       88.75      4.31 o
  -9   5   4       76.71       69.62      4.79 o
  -8   5   4      104.64      109.45      3.37 o
  -7   5   4       39.58       40.79      2.33 o
  -6   5   4     1915.97     1878.10     14.32 o
  -5   5   4      291.66      282.95      2.87 o
  -4   5   4      828.49      778.17      6.23 o
  -3   5   4      483.06      459.42      3.58 o
  -2   5   4      535.22      507.33      4.12 o
  -1   5   4      250.21      241.83      2.62 o
   0   5   4      273.93      246.82      2.85 o
   1   5   4      254.72      245.17      2.84 o
   2   5   4      546.15      514.73      4.04 o
   3   5   4      481.57      464.36      5.26 o
   4   5   4      827.19      800.41      9.64 o
   5   5   4      306.57      294.75      4.10 o
   6   5   4     1933.92     1885.61     14.50 o
   7   5   4       39.66       38.30      3.36 o
   8   5   4      104.15       98.65      4.10 o
   9   5   4       80.06       71.94      4.10 o
  10   5   4       93.79       88.06      5.20 o
  11   5   4      141.82      144.01     14.91 o
 -11   6   4       54.77       65.31      8.82 o
 -10   6   4      135.19      136.17      8.86 o
  -9   6   4      332.81      338.74      6.99 o
  -8   6   4      233.76      229.61      4.66 o
  -7   6   4      326.09      324.47      3.80 o
  -6   6   4       99.97      101.84      2.42 o
  -5   6   4      314.51      308.25      3.14 o
  -4   6   4      283.47      279.73      2.92 o
  -3   6   4      328.81      344.09      3.03 o
  -2   6   4      338.16      333.61      3.68 o
  -1   6   4      484.67      484.51      5.14 o
   0   6   4       51.54       59.60      2.38 o
   1   6   4      479.90      479.91      3.92 o
   2   6   4      333.97      328.03      3.29 o
   3   6   4      325.22      335.92      3.74 o
   4   6   4      287.38      294.86      4.14 o
   5   6   4      319.35      317.63      4.37 o
   6   6   4       97.95       97.74      3.38 o
   7   6   4      331.37      323.07      5.12 o
   8   6   4      231.39      222.12      4.51 o
   9   6   4      334.96      317.65      5.84 o
  10   6   4      135.05      139.56      4.91 o
 -10   7   4       97.08       96.67      6.44 o
  -9   7   4       47.54       40.96      5.61 o
  -8   7   4       82.22       77.65      5.14 o
  -7   7   4       38.35       40.33      2.40 o
  -6   7   4       89.57       86.63      2.56 o
  -5   7   4      326.57      320.78      4.83 o
  -4   7   4      480.07      476.63      3.99 o
  -3   7   4      202.24      197.99      2.80 o
  -2   7   4      251.18      266.46      5.34 o
  -1   7   4      387.24      390.83      4.60 o
   0   7   4       18.64       19.40      2.39 o
   1   7   4      390.12      391.88      3.96 o
   2   7   4      242.02      250.41      4.43 o
   3   7   4      190.78      182.27      3.73 o
   4   7   4      491.64      480.19      5.59 o
   5   7   4      329.33      324.55      5.42 o
   6   7   4       94.53       91.94      3.61 o
   7   7   4       37.79       37.97      3.43 o
   8   7   4       85.39       80.65      3.86 o
   9   7   4       49.42       49.47      3.69 o
  10   7   4      100.98       97.58      5.47 o
  -9   8   4       57.76       60.95      5.84 o
  -8   8   4      162.76      150.01      6.69 o
  -7   8   4      149.92      150.05      4.27 o
  -6   8   4       72.15       72.96      2.65 o
  -5   8   4      321.71      308.66      4.64 o
  -4   8   4      104.59       94.56      2.59 o
  -3   8   4      278.39      268.66      4.38 o
  -2   8   4      783.24      765.52      6.93 o
  -1   8   4      140.29      130.85      3.44 o
   0   8   4      210.72      214.35      5.17 o
   1   8   4      143.07      137.17      3.55 o
   2   8   4      790.18      772.00      8.17 o
   3   8   4      278.63      267.07      4.41 o
   4   8   4      102.56       91.29      3.18 o
   5   8   4      320.92      292.47      4.70 o
   6   8   4       66.98       64.06      3.66 o
   7   8   4      149.09      143.53      4.18 o
   8   8   4      168.65      157.56      4.53 o
   9   8   4       57.41       60.14      3.97 o
  -9   9   4      124.12      136.46     10.48 o
  -8   9   4      188.15      191.90      7.46 o
  -7   9   4       26.11       30.79      4.24 o
  -6   9   4      355.57      356.48      5.54 o
  -5   9   4      341.93      329.22      4.07 o
  -4   9   4      423.92      423.66      4.40 o
  -3   9   4        4.78        4.15      2.76 o
  -2   9   4      414.28      405.40      5.00 o
  -1   9   4        0.75        0.87      3.06 o
   0   9   4       24.76       24.17      3.19 o
   1   9   4        0.93        1.14      3.11 o
   2   9   4      412.58      402.04      5.10 o
   3   9   4        4.76        2.41      2.94 o
   4   9   4      425.55      420.27      5.16 o
   5   9   4      350.33      336.61      5.15 o
   6   9   4      346.61      347.40      8.66 o
   7   9   4       27.03       25.96      3.55 o
   8   9   4      186.71      192.60      4.93 o
   9   9   4      122.87      136.37     10.13 o
  -8  10   4       44.69       48.29      8.51 o
  -7  10   4      132.27      141.60      5.71 o
  -6  10   4        9.27       10.98      3.59 o
  -5  10   4       33.00       33.83      2.93 o
  -4  10   4       52.62       46.92      2.82 o
  -3  10   4       45.76       51.58      3.26 o
  -2  10   4       10.27        7.33      2.90 o
  -1  10   4      638.50      632.94      6.76 o
   0  10   4       85.31       85.72      3.92 o
   1  10   4      630.85      633.03      6.95 o
   2  10   4        9.27        6.80      3.46 o
   3  10   4       44.40       45.17      3.93 o
   4  10   4       51.74       52.55      3.55 o
   5  10   4       32.82       31.65      3.73 o
   6  10   4       10.46       14.53      3.89 o
   7  10   4      133.89      139.97      6.54 o
  -7  11   4       30.93       34.64      8.16 o
  -6  11   4       55.13       51.58      4.26 o
  -5  11   4      125.58      127.63      4.49 o
  -4  11   4       67.33       70.94      3.65 o
  -3  11   4       45.89       51.00      3.41 o
  -2  11   4       18.27       19.88      3.24 o
  -1  11   4       42.36       43.29      3.69 o
   0  11   4       15.43       12.25      3.61 o
   1  11   4       44.75       43.21      3.87 o
   2  11   4       19.48       18.80      3.58 o
   3  11   4       45.75       50.39      4.22 o
   4  11   4       64.78       68.05      3.86 o
   5  11   4      118.38      117.18      4.41 o
   6  11   4       53.70       53.93      4.66 o
  -6  12   4      233.14      233.34     11.51 o
  -5  12   4       11.16       12.82      4.04 o
  -4  12   4       30.00       29.47      3.87 o
  -3  12   4       90.84       89.25      3.95 o
  -2  12   4       53.67       59.82      3.77 o
  -1  12   4        3.62        3.12      3.80 o
   0  12   4       57.09       55.26      4.13 o
   1  12   4        3.86        4.04      3.83 o
   2  12   4       56.96       57.29      4.33 o
   3  12   4       92.13       99.26      4.76 o
   4  12   4       29.50       33.53      3.81 o
  -4  13   4       72.48       62.06      9.38 o
  -3  13   4      122.04      123.33      9.71 o
  -2  13   4      164.47      163.57      5.21 o
  -1  13   4       89.12       82.55      5.25 o
   0  13   4       16.00       15.03      4.32 o
   1  13   4       89.50       82.12      6.46 o
   1   0   5      876.53      854.69      5.32 o
   2   0   5      366.18      353.76      1.63 o
   3   0   5     1398.49     1449.52      6.99 o
   4   0   5      416.31      431.46      2.75 o
   5   0   5       82.76       78.78      1.97 o
   6   0   5        0.12        0.95      0.65 o
   7   0   5      921.54      888.06      5.56 o
   8   0   5       83.76       83.27      3.21 o
   9   0   5       10.00       14.19      3.33 o
  10   0   5      214.98      215.64      4.84 o
  11   0   5       46.08       44.03      5.84 o
 -11   1   5      162.12      154.75      7.12 o
 -10   1   5      131.48      131.97      4.38 o
  -9   1   5       13.82       12.37      3.34 o
  -8   1   5      229.11      217.02      3.99 o
  -7   1   5      460.57      486.71      3.91 o
  -6   1   5      577.43      539.86      8.16 o
  -5   1   5      217.24      225.01      2.58 o
  -4   1   5      422.42      400.63      2.50 o
  -3   1   5      499.25      511.07      2.76 o
  -2   1   5     2021.57     2130.12      7.63 o
  -1   1   5      195.09      183.86      1.67 o
   0   1   5       75.31       72.50      1.49 o
   1   1   5      195.80      184.95      1.89 o
   2   1   5     2020.04     2149.04      8.79 o
   3   1   5      511.16      522.72      3.26 o
   4   1   5      418.66      400.31      2.40 o
   5   1   5      228.79      227.81      4.79 o
   6   1   5      578.61      557.93      3.44 o
   7   1   5      472.05      492.35      4.79 o
   8   1   5      233.47      224.85      3.93 o
   9   1   5       12.18        8.06      2.94 o
  10   1   5      130.38      138.66      5.12 o
  11   1   5      163.55      161.64      6.95 o
 -11   2   5       32.57       36.14      4.75 o
 -10   2   5       83.62       87.43      4.16 o
  -9   2   5        3.35        2.69      3.05 o
  -8   2   5      412.52      407.36      4.89 o
  -7   2   5      153.62      143.00      3.55 o
  -6   2   5      248.29      236.70      3.87 o
  -5   2   5      357.09      358.34      4.48 o
  -4   2   5      211.03      221.41      3.09 o
  -3   2   5       86.13       93.69      1.30 o
  -2   2   5      752.82      792.93      2.58 o
  -1   2   5      912.33     1044.08      6.93 o
   0   2   5      294.59      284.57      2.45 o
   1   2   5      919.15     1030.25      3.05 o
   2   2   5      761.06      800.63      3.59 o
   3   2   5       92.62       99.78      1.71 o
   4   2   5      209.62      225.91      1.74 o
   5   2   5      347.97      356.32      2.15 o
   6   2   5      255.02      247.51      2.12 o
   7   2   5      151.65      148.51      3.39 o
   8   2   5      417.64      413.79      4.69 o
   9   2   5        3.42        4.14      2.89 o
  10   2   5       90.25       93.09      4.15 o
  11   2   5       30.76       36.13      4.92 o
 -11   3   5       38.99       39.65      5.04 o
 -10   3   5      105.74      104.71      4.47 o
  -9   3   5       41.15       41.12      3.32 o
  -8   3   5       53.23       50.36      3.32 o
  -7   3   5      262.86      258.47      4.11 o
  -6   3   5     2226.57     2207.21     12.18 o
  -5   3   5      289.29      283.14      2.14 o
  -4   3   5      944.67      945.01      6.09 o
  -3   3   5       83.48       93.80      1.50 o
  -2   3   5      686.54      741.07      3.43 o
  -1   3   5       75.54       79.00      1.26 o
   0   3   5        3.98        1.30      0.82 o
   1   3   5       78.70       80.83      1.14 o
   2   3   5      686.28      745.04      3.61 o
   3   3   5       92.19      100.98      1.35 o
   4   3   5      952.35      950.83      8.47 o
   5   3   5      295.76      291.96      3.06 o
   6   3   5     2230.25     2193.08      8.61 o
   7   3   5      272.41      264.64      3.96 o
   8   3   5       51.81       49.85      3.11 o
   9   3   5       39.91       42.53      3.76 o
  10   3   5      104.75      105.15      4.46 o
  11   3   5       37.91       37.29      4.90 o
 -11   4   5      263.54      287.09      6.07 o
 -10   4   5       37.03       36.49      3.62 o
  -9   4   5      252.05      250.32      4.13 o
  -8   4   5       47.27       47.74      2.94 o
  -7   4   5      128.92      128.83      3.87 o
  -6   4   5     1258.15     1231.45      9.42 o
  -5   4   5      355.45      358.95      2.76 o
  -4   4   5      130.71      130.34      1.88 o
  -3   4   5      159.43      165.13      1.71 o
  -2   4   5       90.01       86.77      1.77 o
  -1   4   5      674.16      656.19      3.58 o
   0   4   5       26.26       30.82      1.29 o
   1   4   5      675.38      654.69      3.14 o
   2   4   5       86.91       83.84      1.76 o
   3   4   5      162.48      170.03      2.02 o
   4   4   5      131.12      132.48      2.63 o
   5   4   5      356.02      357.45      5.78 o
   6   4   5     1241.73     1211.40     11.36 o
   7   4   5      119.44      118.82      3.09 o
   8   4   5       47.45       45.53      2.79 o
   9   4   5      253.21      247.30      5.16 o
  10   4   5       37.12       36.57      3.94 o
  11   4   5      259.38      288.52     11.88 o
 -11   5   5      332.04      339.46      7.53 o
 -10   5   5       68.73       75.79      4.36 o
  -9   5   5      107.43      118.91      5.20 o
  -8   5   5      100.70       98.96      4.01 o
  -7   5   5      149.23      145.59      4.13 o
  -6   5   5      504.06      500.80      6.16 o
  -5   5   5      450.19      453.18      3.25 o
  -4   5   5      233.63      226.50      2.43 o
  -3   5   5      685.15      654.82      3.07 o
  -2   5   5      182.10      175.53      2.45 o
  -1   5   5      370.47      377.89      3.06 o
   0   5   5      147.94      122.56      2.30 o
   1   5   5      361.08      365.78      4.26 o
   2   5   5      183.39      177.44      3.01 o
   3   5   5      673.17      634.04      7.23 o
   4   5   5      243.32      225.00      2.78 o
   5   5   5      447.92      450.80      6.84 o
   6   5   5      510.99      512.66      7.95 o
   7   5   5      144.79      140.43      4.14 o
   8   5   5      103.38      101.34      3.45 o
   9   5   5      110.91      112.73      4.33 o
  10   5   5       70.51       78.97      4.40 o
  11   5   5      335.81      353.27     13.16 o
 -10   6   5      131.17      131.57      4.90 o
  -9   6   5       70.86       74.27      4.82 o
  -8   6   5      114.66      116.64      4.25 o
  -7   6   5       86.22       87.75      3.88 o
  -6   6   5      191.19      196.45      2.79 o
  -5   6   5       27.99       26.83      1.91 o
  -4   6   5      763.74      736.49      4.04 o
  -3   6   5      248.46      250.22      2.69 o
  -2   6   5       61.22       70.68      2.31 o
  -1   6   5      276.23      299.20      4.86 o
   0   6   5      962.15     1005.94      4.95 o
   1   6   5      279.75      299.60      4.36 o
   2   6   5       53.48       59.38      2.47 o
   3   6   5      254.98      257.37      2.77 o
   4   6   5      761.28      729.75      8.56 o
   5   6   5       24.74       23.45      2.87 o
   6   6   5      183.76      190.81      3.95 o
   7   6   5       85.67       85.01      3.64 o
   8   6   5      117.02      120.42      4.05 o
   9   6   5       71.35       71.26      3.81 o
  10   6   5      128.19      135.25      5.11 o
 -10   7   5       71.18       67.57      6.28 o
  -9   7   5       72.51       72.78      5.08 o
  -8   7   5      131.54      126.32      5.30 o
  -7   7   5      331.70      337.37      8.14 o
  -6   7   5      163.15      163.70      3.26 o
  -5   7   5        1.32        1.28      1.90 o
  -4   7   5     1283.92     1261.19      8.28 o
  -3   7   5      281.67      285.58      3.48 o
  -2   7   5     1452.37     1440.09     11.10 o
  -1   7   5       17.59       16.12      2.29 o
   0   7   5      100.34       95.88      2.76 o
   1   7   5       15.33       13.07      2.39 o
   2   7   5     1464.13     1445.66     16.12 o
   3   7   5      269.48      272.60      3.40 o
   4   7   5     1279.12     1234.09     18.34 o
   5   7   5        0.79        1.35      2.93 o
   6   7   5      162.90      158.66      4.04 o
   7   7   5      325.54      319.09      5.00 o
   8   7   5      127.10      127.46      4.16 o
   9   7   5       70.70       72.51      3.91 o
  10   7   5       70.06       76.46      9.30 o
  -9   8   5      471.16      479.66     18.61 o
  -8   8   5       42.79       42.99      4.93 o
  -7   8   5      295.59      304.21      6.66 o
  -6   8   5       12.46       14.48      2.99 o
  -5   8   5        6.36        6.12      2.55 o
  -4   8   5      435.65      427.27      3.58 o
  -3   8   5      260.83      260.71      3.20 o
  -2   8   5      300.22      287.73      3.80 o
  -1   8   5       51.97       46.90      2.68 o
   0   8   5       34.24       30.27      2.54 o
   1   8   5       51.86       52.58      2.74 o
   2   8   5      306.08      299.06      4.57 o
   3   8   5      258.56      255.56      5.95 o
   4   8   5      429.43      412.09      5.12 o
   5   8   5        6.23        3.56      3.04 o
   6   8   5       12.33       15.20      3.30 o
   7   8   5      293.17      288.26      5.01 o
   8   8   5       43.86       45.82      3.78 o
   9   8   5      468.54      468.87      8.10 o
  -8   9   5       35.94       33.82      6.12 o
  -7   9   5      234.34      227.54      7.48 o
  -6   9   5       78.97       75.53      3.66 o
  -5   9   5      139.35      144.22      3.53 o
  -4   9   5      216.69      221.65      3.78 o
  -3   9   5      386.39      355.06      4.34 o
  -2   9   5      194.25      185.46      4.00 o
  -1   9   5       19.76       19.43      2.65 o
   0   9   5      127.70      126.35      3.94 o
   1   9   5       21.99       20.62      3.00 o
   2   9   5      193.89      180.18      4.12 o
   3   9   5      391.87      372.35      4.73 o
   4   9   5      216.88      221.54      4.78 o
   5   9   5      144.96      145.32      4.29 o
   6   9   5       78.25       75.08      3.92 o
   7   9   5      243.39      236.47      5.55 o
   8   9   5       35.21       32.01      4.87 o
   9   9   5       79.75       80.81      9.63 o
  -7  10   5      189.16      201.85      7.84 o
  -6  10   5       35.52       37.49      4.65 o
  -5  10   5      100.17      103.66      3.72 o
  -4  10   5       12.48       10.69      2.99 o
  -3  10   5      104.53      104.59      3.58 o
  -2  10   5      124.93      127.15      3.78 o
  -1  10   5       71.90       66.80      3.33 o
   0  10   5      254.31      248.12      6.34 o
   1  10   5       73.36       66.12      3.80 o
   2  10   5      128.93      134.57      4.53 o
   3  10   5      104.09      106.33      3.97 o
   4  10   5       11.91       10.18      3.12 o
   5  10   5      101.93      107.81      4.46 o
   6  10   5       38.64       38.36      3.63 o
   7  10   5      184.57      189.39      6.37 o
   8  10   5      148.14      147.32     11.13 o
  -6  11   5      492.01      510.64      8.44 o
  -5  11   5       74.14       70.90      5.13 o
  -4  11   5      200.03      201.59      4.50 o
  -3  11   5       96.45       98.72      3.77 o
  -2  11   5       75.68       72.83      3.57 o
  -1  11   5      190.78      201.70      4.42 o
   0  11   5       19.99       24.73      3.71 o
   1  11   5      191.09      203.75      5.10 o
   2  11   5       71.95       72.20      4.20 o
   3  11   5       97.22      101.16      4.61 o
   4  11   5      201.98      202.30      4.78 o
   5  11   5       78.85       77.11      4.78 o
   6  11   5      486.82      490.92     10.45 o
  -6  12   5       24.66       26.78      8.39 o
  -5  12   5       32.84       32.18      8.61 o
  -4  12   5      111.91      113.58      4.63 o
  -3  12   5       45.62       49.44      3.75 o
  -2  12   5       26.08       30.55      3.57 o
  -1  12   5      591.93      597.46      6.81 o
   0  12   5      237.10      254.15      6.03 o
   1  12   5      597.98      622.64      7.82 o
   2  12   5       27.84       31.74      4.07 o
   3  12   5       46.46       55.73      4.09 o
   4  12   5      114.52      123.94      7.07 o
  -3  13   5       67.79       74.93      9.03 o
  -2  13   5        8.22       10.38      5.77 o
  -1  13   5      191.37      198.86      5.61 o
   0  13   5       37.20       36.84      5.70 o
   0   0   6      491.71      484.78      7.00 o
   1   0   6       28.97       31.77      1.12 o
   2   0   6       60.52       48.72      1.28 o
   3   0   6        2.69        1.35      1.05 o
   4   0   6        4.08        3.74      1.22 o
   5   0   6      426.07      446.54      2.55 o
   6   0   6       25.46       23.61      2.21 o
   7   0   6        2.00        1.25      2.15 o
   8   0   6       60.68       70.90      3.04 o
   9   0   6        2.76        1.61      3.35 o
  10   0   6       10.89       11.64      3.61 o
  11   0   6        2.31        8.07      5.29 o
 -11   1   6      186.00      185.15      7.28 o
 -10   1   6      125.43      121.85      4.63 o
  -9   1   6      167.12      172.66      4.12 o
  -8   1   6      213.46      204.43      4.05 o
  -7   1   6      162.20      155.62      3.55 o
  -6   1   6      395.10      373.46      3.61 o
  -5   1   6      317.77      302.64      2.51 o
  -4   1   6      455.11      437.19      2.79 o
  -3   1   6       27.70       28.09      1.06 o
  -2   1   6      871.42      867.03      4.10 o
  -1   1   6      213.88      208.83      2.62 o
   0   1   6      460.49      464.79      2.79 o
   1   1   6      222.39      214.53      1.70 o
   2   1   6      873.98      868.80      4.50 o
   3   1   6       32.59       32.97      1.19 o
   4   1   6      445.61      421.02      2.21 o
   5   1   6      314.35      298.23      2.19 o
   6   1   6      382.87      366.00      3.46 o
   7   1   6      168.29      162.25      3.32 o
   8   1   6      209.22      198.11      4.13 o
   9   1   6      165.71      164.96      4.01 o
  10   1   6      125.53      124.48      4.37 o
  11   1   6      183.23      187.31      7.28 o
 -11   2   6      208.61      212.39      6.32 o
 -10   2   6       22.75       24.85      3.84 o
  -9   2   6      275.91      283.52      4.76 o
  -8   2   6      201.77      200.90      4.07 o
  -7   2   6      130.52      132.39      3.55 o
  -6   2   6      237.41      217.14      4.09 o
  -5   2   6      403.37      413.13      2.87 o
  -4   2   6      726.64      724.92      4.96 o
  -3   2   6      355.19      365.55      3.62 o
  -2   2   6      429.03      425.98      3.89 o
  -1   2   6      723.96      690.66      4.06 o
   0   2   6      356.58      388.43      2.93 o
   1   2   6      735.27      703.73      3.61 o
   2   2   6      434.00      430.55      3.08 o
   3   2   6      355.70      355.80      3.37 o
   4   2   6      722.82      711.22      3.42 o
   5   2   6      400.43      412.27      2.47 o
   6   2   6      238.12      218.67      3.42 o
   7   2   6      129.74      129.91      3.38 o
   8   2   6      205.06      200.50      3.93 o
   9   2   6      269.78      281.79      4.61 o
  10   2   6       23.82       25.38      3.72 o
  11   2   6      206.84      219.47      7.68 o
 -11   3   6      167.40      174.88      6.27 o
 -10   3   6       60.01       70.11      3.83 o
  -9   3   6       62.17       62.60      3.63 o
  -8   3   6      390.49      390.64      5.01 o
  -7   3   6      104.26      107.74      3.06 o
  -6   3   6     1562.31     1564.67      6.92 o
  -5   3   6     1075.42     1053.56      9.64 o
  -4   3   6      181.00      170.77      2.04 o
  -3   3   6      665.40      658.32      4.23 o
  -2   3   6      128.52      132.62      1.61 o
  -1   3   6      593.29      610.12      3.54 o
   0   3   6     1472.20     1539.63      4.19 o
   1   3   6      603.59      616.83      2.25 o
   2   3   6      119.80      124.52      1.50 o
   3   3   6      667.56      655.62      3.03 o
   4   3   6      190.44      181.49      2.73 o
   5   3   6     1058.52     1060.06     12.67 o
   6   3   6     1554.50     1595.86     10.59 o
   7   3   6      109.83      112.67      3.38 o
   8   3   6      390.70      389.11      4.89 o
   9   3   6       60.12       63.11      3.44 o
  10   3   6       62.18       66.42      4.33 o
  11   3   6      167.73      192.29      7.67 o
 -11   4   6      109.30      120.75      4.97 o
 -10   4   6       27.27       28.33      3.49 o
  -9   4   6       10.96        9.72      3.16 o
  -8   4   6      219.31      214.08      4.23 o
  -7   4   6      141.67      133.35      3.67 o
  -6   4   6      149.59      146.10      3.96 o
  -5   4   6      143.78      144.46      2.29 o
  -4   4   6      116.63      118.09      1.89 o
  -3   4   6      477.74      478.52      3.60 o
  -2   4   6      156.49      147.14      1.86 o
  -1   4   6       34.05       32.08      1.16 o
   0   4   6      249.19      218.81      1.76 o
   1   4   6       33.06       34.39      1.25 o
   2   4   6      152.60      142.04      2.02 o
   3   4   6      474.35      471.71      2.99 o
   4   4   6      118.46      116.21      2.30 o
   5   4   6      135.35      136.92      3.18 o
   6   4   6      153.70      147.69      3.80 o
   7   4   6      137.68      130.93      3.46 o
   8   4   6      224.97      229.45      4.87 o
   9   4   6       10.80        9.93      3.03 o
  10   4   6       31.39       32.44      3.43 o
  11   4   6      109.74      112.20      7.24 o
 -11   5   6        9.77        6.52      5.60 o
 -10   5   6      161.18      167.95      5.18 o
  -9   5   6       82.27       86.99      3.82 o
  -8   5   6      397.26      386.95      5.77 o
  -7   5   6      158.54      153.72      4.30 o
  -6   5   6      302.93      291.02      3.93 o
  -5   5   6      248.92      253.99      4.44 o
  -4   5   6      661.46      657.78      3.83 o
  -3   5   6      511.44      504.83      4.23 o
  -2   5   6      506.36      499.45      6.08 o
  -1   5   6      116.86      109.52      2.28 o
   0   5   6        0.20        3.22      1.79 o
   1   5   6      114.63      104.79      2.12 o
   2   5   6      519.04      529.45      5.12 o
   3   5   6      513.77      501.69      5.99 o
   4   5   6      672.65      660.74      4.50 o
   5   5   6      236.47      239.60      4.25 o
   6   5   6      301.25      288.90      5.39 o
   7   5   6      156.65      145.21      4.25 o
   8   5   6      403.87      397.79      7.90 o
   9   5   6       81.54       88.64      4.34 o
  10   5   6      166.95      173.30      5.09 o
 -10   6   6       10.05       11.62      3.98 o
  -9   6   6      166.27      172.51      5.86 o
  -8   6   6       40.30       39.63      3.80 o
  -7   6   6      172.88      172.89      4.61 o
  -6   6   6      773.59      775.86      5.92 o
  -5   6   6       28.50       30.73      2.24 o
  -4   6   6      184.96      189.12      3.01 o
  -3   6   6      685.55      688.00      3.73 o
  -2   6   6      444.40      428.57      4.69 o
  -1   6   6      673.14      670.14      4.23 o
   0   6   6        3.55        1.49      1.97 o
   1   6   6      675.07      660.29      4.31 o
   2   6   6      453.40      438.72      6.19 o
   3   6   6      694.16      668.36      5.21 o
   4   6   6      189.84      193.70      3.53 o
   5   6   6       27.47       28.61      2.92 o
   6   6   6      764.79      742.37      6.32 o
   7   6   6      175.71      168.62      4.10 o
   8   6   6       39.31       36.21      3.26 o
   9   6   6      166.84      180.09      4.78 o
  10   6   6        9.60       11.05      4.44 o
 -10   7   6       17.03       19.20      5.56 o
  -9   7   6       47.24       42.49      4.88 o
  -8   7   6       22.60       25.45      4.48 o
  -7   7   6      105.87      104.38      4.31 o
  -6   7   6       94.97       97.64      3.45 o
  -5   7   6      244.72      246.23      4.09 o
  -4   7   6      148.89      141.55      3.02 o
  -3   7   6      738.91      714.28      6.43 o
  -2   7   6     1315.25     1246.41      5.86 o
  -1   7   6      276.95      290.18      3.42 o
   0   7   6      480.23      490.04      4.08 o
   1   7   6      268.86      286.37      6.09 o
   2   7   6     1323.72     1277.74     12.88 o
   3   7   6      745.29      722.55      5.20 o
   4   7   6      143.54      140.81      3.90 o
   5   7   6      246.06      246.38      4.37 o
   6   7   6      100.81      100.91      3.79 o
   7   7   6      106.43      105.61      3.90 o
   8   7   6       21.57       23.45      3.49 o
   9   7   6       46.94       50.51      4.36 o
  -9   8   6        1.39        1.28      5.11 o
  -8   8   6      151.02      154.23      8.85 o
  -7   8   6       25.51       25.76      3.83 o
  -6   8   6      124.36      118.27      4.41 o
  -5   8   6      187.74      184.17      4.99 o
  -4   8   6       32.43       32.17      2.41 o
  -3   8   6       59.81       65.97      2.80 o
  -2   8   6       27.26       16.03      2.47 o
  -1   8   6       85.31       85.31      2.72 o
   0   8   6       46.91       46.17      2.56 o
   1   8   6       87.78       88.95      2.95 o
   2   8   6       29.58       20.43      2.53 o
   3   8   6       59.73       72.00      2.85 o
   4   8   6       33.39       31.93      3.12 o
   5   8   6      184.57      184.07      4.31 o
   6   8   6      129.50      119.57      4.11 o
   7   8   6       24.52       27.07      3.54 o
   8   8   6      153.59      150.66      4.52 o
   9   8   6        1.32        1.22      4.59 o
  -8   9   6       19.27       22.94      5.55 o
  -7   9   6       51.04       56.91      5.11 o
  -6   9   6      228.89      237.71      5.37 o
  -5   9   6      128.19      129.77      4.00 o
  -4   9   6      193.10      198.33      3.44 o
  -3   9   6       14.34       13.33      2.63 o
  -2   9   6      241.02      236.03      4.50 o
  -1   9   6       50.61       53.53      2.90 o
   0   9   6       93.57       82.32      2.88 o
   1   9   6       52.35       54.52      2.98 o
   2   9   6      240.71      234.06      4.49 o
   3   9   6       16.91       15.30      2.84 o
   4   9   6      188.58      190.41      4.75 o
   5   9   6      126.25      121.92      4.86 o
   6   9   6      224.52      230.84      4.86 o
   7   9   6       50.48       49.40      3.75 o
   8   9   6       18.12       17.50      4.83 o
  -7  10   6       54.71       53.13      6.28 o
  -6  10   6       96.77      102.28      6.46 o
  -5  10   6       43.78       43.95      3.62 o
  -4  10   6      115.65      118.59      3.26 o
  -3  10   6       78.79       75.22      3.20 o
  -2  10   6       55.70       57.16      3.12 o
  -1  10   6      311.35      315.75      4.81 o
   0  10   6       30.59       30.81      3.19 o
   1  10   6      312.85      315.66      4.98 o
   2  10   6       55.67       56.71      3.53 o
   3  10   6       78.78       70.87      3.44 o
   4  10   6      111.92      107.26      4.11 o
   5  10   6       42.53       42.00      3.66 o
   6  10   6       94.87       92.52      4.26 o
   7  10   6       49.69       47.44      6.14 o
  -6  11   6      135.66      128.21      7.32 o
  -5  11   6      102.26      108.95      5.37 o
  -4  11   6      100.75      109.53      4.03 o
  -3  11   6      144.21      139.84      4.30 o
  -2  11   6        1.70        0.49      3.15 o
  -1  11   6       74.38       76.28      3.69 o
   0  11   6        1.40        3.18      3.13 o
   1  11   6       72.05       82.34      4.23 o
   2  11   6        1.42        2.53      3.55 o
   3  11   6      144.86      145.77      4.43 o
   4  11   6      101.15      103.86      4.40 o
   5  11   6      102.92      118.83      7.09 o
   6  11   6      131.61      129.71     10.23 o
  -5  12   6       75.72       78.12      8.87 o
  -4  12   6       32.78       35.59      4.17 o
  -3  12   6       40.20       39.08      3.69 o
  -2  12   6      198.08      194.46      4.70 o
  -1  12   6       41.06       35.27      3.65 o
   0  12   6      236.72      249.30      5.18 o
   1  12   6       41.27       37.05      4.27 o
   2  12   6      190.74      192.76      6.11 o
   3  12   6       41.90       45.85      5.74 o
   4  12   6       33.00       35.68      6.04 o
  -2  13   6       84.57       82.52      9.24 o
   1   0   7     1049.14     1050.91      5.32 o
   2   0   7      393.00      376.02      4.34 o
   3   0   7      492.93      434.34      2.21 o
   4   0   7      318.23      303.10      2.26 o
   5   0   7        2.39        1.69      1.61 o
   6   0   7      284.54      302.64      3.31 o
   7   0   7      177.43      186.91      3.01 o
   8   0   7        0.08       -0.12      2.72 o
   9   0   7      618.33      646.22      6.89 o
  10   0   7        0.27       -1.00      3.64 o
  11   0   7       20.70       18.85      5.80 o
 -11   1   7      273.61      287.09     11.54 o
 -10   1   7       47.93       41.98      3.99 o
  -9   1   7      397.28      396.86      5.35 o
  -8   1   7      134.71      135.68      3.79 o
  -7   1   7      590.19      556.99      5.35 o
  -6   1   7       40.32       34.84      2.35 o
  -5   1   7      273.88      275.93      2.59 o
  -4   1   7      525.07      533.28      4.44 o
  -3   1   7      759.44      770.85      7.65 o
  -2   1   7      645.49      621.76      3.76 o
  -1   1   7       56.76       57.11      1.53 o
   0   1   7      427.80      446.61      5.19 o
   1   1   7       62.49       62.53      1.82 o
   2   1   7      637.28      608.23      4.02 o
   3   1   7      769.68      781.27      3.15 o
   4   1   7      518.77      529.17      3.64 o
   5   1   7      275.20      272.54      2.62 o
   6   1   7       43.54       37.76      2.22 o
   7   1   7      594.81      563.02      4.38 o
   8   1   7      129.58      128.62      3.49 o
   9   1   7      396.80      387.54      5.24 o
  10   1   7       50.87       49.26      3.96 o
  11   1   7      268.81      277.86      8.16 o
 -11   2   7      115.15      114.37      5.66 o
 -10   2   7       44.05       42.69      3.70 o
  -9   2   7        1.06        2.81      3.25 o
  -8   2   7      126.72      128.26      3.81 o
  -7   2   7       41.01       36.56      3.07 o
  -6   2   7      335.75      320.98      3.65 o
  -5   2   7       23.06       24.79      1.65 o
  -4   2   7      151.08      157.98      2.30 o
  -3   2   7      430.74      431.42      3.52 o
  -2   2   7      241.82      271.75      1.70 o
  -1   2   7       60.28       66.11      1.20 o
   0   2   7      483.79      487.09      5.46 o
   1   2   7       61.48       67.70      1.19 o
   2   2   7      256.69      281.45      2.18 o
   3   2   7      434.91      434.63      2.84 o
   4   2   7      152.92      159.70      2.74 o
   5   2   7       23.83       25.45      1.90 o
   6   2   7      344.85      328.53      3.50 o
   7   2   7       39.62       35.67      2.50 o
   8   2   7      120.97      123.67      3.73 o
   9   2   7        1.10        1.80      3.06 o
  10   2   7       44.52       48.21      4.11 o
  11   2   7      112.03      119.14      6.74 o
 -11   3   7      139.01      144.14      6.10 o
 -10   3   7       89.88       94.61      3.61 o
  -9   3   7       94.62       98.79      3.41 o
  -8   3   7      171.00      166.22      3.60 o
  -7   3   7        5.53        6.23      2.70 o
  -6   3   7      105.50      105.29      3.19 o
  -5   3   7      289.35      270.89      2.78 o
  -4   3   7      546.19      513.18      2.96 o
  -3   3   7     1148.12     1136.75      7.15 o
  -2   3   7       56.83       57.02      1.37 o
  -1   3   7     1524.93     1556.40      7.73 o
   0   3   7       67.76       62.48      1.02 o
   1   3   7     1534.03     1551.75      6.63 o
   2   3   7       51.42       51.98      1.28 o
   3   3   7     1159.26     1143.66      4.38 o
   4   3   7      532.38      493.89      3.88 o
   5   3   7      290.14      264.53      2.69 o
   6   3   7       99.48       98.05      3.39 o
   7   3   7        5.50        6.38      2.76 o
   8   3   7      169.73      165.18      3.95 o
   9   3   7       96.19      103.01      3.74 o
  10   3   7       94.25      102.26      4.58 o
  11   3   7      138.37      138.04      7.15 o
 -11   4   7      369.51      391.48     13.35 o
 -10   4   7       25.00       27.84      3.95 o
  -9   4   7      216.91      221.63      4.57 o
  -8   4   7      180.01      172.96      4.85 o
  -7   4   7      352.20      350.54      4.78 o
  -6   4   7      339.01      331.01      4.46 o
  -5   4   7      103.08      105.47      2.81 o
  -4   4   7      234.79      218.52      2.66 o
  -3   4   7        2.13        4.25      1.67 o
  -2   4   7      265.29      260.63      2.68 o
  -1   4   7      674.43      679.47      3.35 o
   0   4   7        6.50        8.43      0.98 o
   1   4   7      687.68      692.28      2.86 o
   2   4   7      270.35      262.89      2.42 o
   3   4   7        2.98        3.63      1.86 o
   4   4   7      232.71      220.67      3.11 o
   5   4   7      101.07       96.60      2.70 o
   6   4   7      344.48      325.34      4.76 o
   7   4   7      360.44      357.18      4.69 o
   8   4   7      176.05      166.26      4.04 o
   9   4   7      224.78      237.31      5.23 o
  10   4   7       23.88       19.61      4.20 o
  11   4   7      373.08      395.54     13.19 o
 -10   5   7       61.62       55.38      4.32 o
  -9   5   7      105.71       98.05      3.98 o
  -8   5   7      416.65      426.97      5.60 o
  -7   5   7      389.48      379.47      5.62 o
  -6   5   7      288.61      289.29      4.80 o
  -5   5   7      354.89      354.27      6.76 o
  -4   5   7      308.66      306.08      3.38 o
  -3   5   7      212.23      209.97      2.67 o
  -2   5   7       17.46       16.54      1.66 o
  -1   5   7      578.68      598.19      4.14 o
   0   5   7      205.73      201.36      2.88 o
   1   5   7      577.12      600.78      6.06 o
   2   5   7       20.10       19.99      2.05 o
   3   5   7      208.01      215.87      2.92 o
   4   5   7      305.10      307.90      3.91 o
   5   5   7      350.78      350.25      4.84 o
   6   5   7      280.68      284.01      5.75 o
   7   5   7      377.85      354.98      5.51 o
   8   5   7      417.67      418.73      6.76 o
   9   5   7      105.77       95.20      4.38 o
  10   5   7       59.34       52.42      4.78 o
 -10   6   7       32.02       34.44      6.15 o
  -9   6   7       42.50       51.44      4.24 o
  -8   6   7      184.49      190.27      4.98 o
  -7   6   7       18.47       27.92      3.57 o
  -6   6   7       67.77       67.97      3.73 o
  -5   6   7      330.25      324.58      5.03 o
  -4   6   7      380.73      368.95      3.93 o
  -3   6   7      189.24      175.14      2.72 o
  -2   6   7      334.43      348.16      3.37 o
  -1   6   7       69.47       65.50      2.25 o
   0   6   7        0.18        1.38      2.11 o
   1   6   7       66.68       64.93      2.53 o
   2   6   7      330.89      345.81      3.55 o
   3   6   7      178.48      159.21      2.99 o
   4   6   7      383.21      377.80      3.91 o
   5   6   7      336.20      330.57      6.81 o
   6   6   7       63.11       63.00      3.38 o
   7   6   7       17.18       23.80      3.23 o
   8   6   7      186.50      179.08      4.35 o
   9   6   7       42.16       43.09      4.15 o
  10   6   7       33.01       34.37      4.84 o
  -9   7   7      121.12      113.42      6.37 o
  -8   7   7       23.65       18.95      3.86 o
  -7   7   7      117.85      121.33      4.41 o
  -6   7   7      104.44      111.26      4.19 o
  -5   7   7      404.09      421.65      6.99 o
  -4   7   7      101.10      108.86      3.32 o
  -3   7   7      179.02      173.51      2.74 o
  -2   7   7      309.91      294.00      4.95 o
  -1   7   7      391.80      356.55      3.62 o
   0   7   7       29.77       32.62      2.27 o
   1   7   7      394.27      359.86      6.52 o
   2   7   7      320.64      308.31      3.89 o
   3   7   7      187.67      179.60      3.32 o
   4   7   7      108.05      117.37      3.60 o
   5   7   7      394.45      397.67      5.06 o
   6   7   7      104.30      106.17      3.68 o
   7   7   7      113.93      116.86      4.03 o
   8   7   7       25.35       23.38      3.50 o
   9   7   7      124.14      124.57      5.58 o
  -9   8   7      103.08       99.11      9.83 o
  -8   8   7       89.63       88.31      6.09 o
  -7   8   7      216.35      226.82      5.31 o
  -6   8   7      102.99      108.60      4.42 o
  -5   8   7       25.70       27.04      4.12 o
  -4   8   7       68.29       75.10      3.41 o
  -3   8   7      370.19      334.78      4.10 o
  -2   8   7       46.54       45.41      2.45 o
  -1   8   7      503.78      490.83      4.39 o
   0   8   7       87.58       90.72      3.08 o
   1   8   7      503.29      496.73      5.09 o
   2   8   7       45.92       48.40      3.06 o
   3   8   7      375.66      337.80      4.25 o
   4   8   7       72.02       77.15      3.55 o
   5   8   7       26.20       26.18      3.18 o
   6   8   7      104.82      108.27      3.91 o
   7   8   7      213.21      228.47      4.95 o
   8   8   7       88.13       82.61      5.21 o
   9   8   7      103.74      107.17      9.65 o
  -8   9   7       63.43       61.28      6.22 o
  -7   9   7      282.23      284.62      8.14 o
  -6   9   7       95.27       98.30      6.45 o
  -5   9   7      194.54      196.60      5.01 o
  -4   9   7       88.22       90.25      3.68 o
  -3   9   7      243.10      246.17      3.97 o
  -2   9   7      181.63      178.39      3.61 o
  -1   9   7      219.89      223.47      4.89 o
   0   9   7      257.57      253.98      3.84 o
   1   9   7      224.17      225.59      3.77 o
   2   9   7      179.31      172.97      4.09 o
   3   9   7      242.27      239.23      4.68 o
   4   9   7       85.75       87.54      3.93 o
   5   9   7      190.72      184.34      4.51 o
   6   9   7       94.17       96.48      4.11 o
   7   9   7      284.55      282.42      6.87 o
   8   9   7       64.23       54.93      6.30 o
  -7  10   7       35.87       38.70      6.36 o
  -6  10   7      219.01      228.99      7.59 o
  -5  10   7       15.54       20.14      4.00 o
  -4  10   7        5.09        7.29      2.93 o
  -3  10   7       76.08       74.40      3.61 o
  -2  10   7       88.15       97.75      4.28 o
  -1  10   7       23.47       29.99      2.92 o
   0  10   7      269.78      269.25      4.05 o
   1  10   7       23.62       27.83      2.87 o
   2  10   7       88.96      101.27      3.94 o
   3  10   7       77.88       78.15      3.78 o
   4  10   7        5.36        6.57      3.30 o
   5  10   7       13.13       14.38      3.67 o
   6  10   7      220.73      209.43      8.28 o
   7  10   7       36.30       39.65      8.92 o
  -6  11   7       87.48       91.72      9.37 o
  -5  11   7        9.36       10.29      4.67 o
  -4  11   7       60.92       68.80      3.75 o
  -3  11   7      204.80      212.76      6.37 o
  -2  11   7       23.86       29.10      3.28 o
  -1  11   7       66.40       64.42      3.60 o
   0  11   7       10.95       18.23      3.24 o
   1  11   7       68.54       61.76      3.78 o
   2  11   7       21.91       25.53      3.53 o
   3  11   7      208.49      200.75      5.40 o
   4  11   7       65.09       77.73      6.38 o
   5  11   7        8.23        8.98      5.78 o
  -4  12   7      112.49      103.47      5.61 o
  -3  12   7       44.60       46.81      4.25 o
  -2  12   7       76.76       82.93      4.52 o
  -1  12   7       95.33       91.45      4.13 o
   0  12   7      155.08      168.35      5.14 o
   1  12   7       95.53      101.74      5.35 o
   2  12   7       77.31       85.31      6.42 o
   3  12   7       43.19       44.54      5.97 o
   0   0   8        5.88        4.20      2.35 o
   1   0   8       44.05       43.87      1.88 o
   2   0   8        0.06        0.36      0.67 o
   3   0   8       15.75       15.14      0.94 o
   4   0   8       19.81       19.77      1.65 o
   5   0   8      591.61      556.91      3.72 o
   6   0   8       38.88       47.83      2.26 o
   7   0   8      213.38      208.65      3.66 o
   8   0   8      167.78      171.07      4.03 o
   9   0   8       13.69       12.42      3.29 o
  10   0   8      621.78      651.43      8.72 o
  11   0   8        6.05        5.77      8.44 o
 -11   1   8      338.18      364.41      9.63 o
 -10   1   8       49.89       48.22      4.42 o
  -9   1   8      167.80      176.57      4.37 o
  -8   1   8       30.11       26.44      3.23 o
  -7   1   8      234.34      252.84      4.18 o
  -6   1   8      127.52      127.13      3.35 o
  -5   1   8      180.93      182.52      2.15 o
  -4   1   8      248.87      240.35      2.36 o
  -3   1   8      571.24      554.99      3.62 o
  -2   1   8      248.80      245.71      2.60 o
  -1   1   8     1015.05      996.47      6.38 o
   0   1   8      181.15      182.04      2.52 o
   1   1   8     1028.21     1007.03      7.55 o
   2   1   8      243.18      237.56      2.44 o
   3   1   8      573.40      569.57      3.27 o
   4   1   8      252.39      252.48      3.00 o
   5   1   8      178.35      183.86      2.45 o
   6   1   8      128.76      127.42      2.73 o
   7   1   8      236.29      252.84      3.48 o
   8   1   8       33.75       29.17      2.91 o
   9   1   8      166.83      168.81      4.21 o
  10   1   8       48.77       47.70      4.94 o
  11   1   8      343.75      369.62     13.54 o
 -11   2   8       48.97       55.93      6.81 o
 -10   2   8       69.40       72.41      4.73 o
  -9   2   8      179.26      181.97      4.50 o
  -8   2   8       22.66       19.65      3.24 o
  -7   2   8      161.74      160.68      3.84 o
  -6   2   8      142.68      151.47      3.33 o
  -5   2   8      134.60      133.14      2.31 o
  -4   2   8       52.53       52.36      1.86 o
  -3   2   8      105.25       95.48      1.54 o
  -2   2   8      896.27      870.42      3.76 o
  -1   2   8      325.28      314.84      3.07 o
   0   2   8       85.76       96.63      2.71 o
   1   2   8      324.17      308.48      3.24 o
   2   2   8      877.80      859.77      5.03 o
   3   2   8      109.88       99.96      2.02 o
   4   2   8       55.98       54.88      1.98 o
   5   2   8      135.40      129.60      2.73 o
   6   2   8      142.14      154.44      2.95 o
   7   2   8      156.45      153.32      3.10 o
   8   2   8       21.58       17.11      3.13 o
   9   2   8      182.78      173.06      4.32 o
  10   2   8       71.30       73.19      5.16 o
 -10   3   8       70.66       68.99      4.65 o
  -9   3   8      200.19      217.25      5.41 o
  -8   3   8      410.33      398.05      6.23 o
  -7   3   8      149.08      139.21      4.44 o
  -6   3   8       59.13       55.18      2.86 o
  -5   3   8       66.62       59.29      2.30 o
  -4   3   8      376.03      375.00      5.10 o
  -3   3   8      823.27      794.74      5.84 o
  -2   3   8      171.15      172.99      2.01 o
  -1   3   8      543.78      493.67      3.22 o
   0   3   8       67.78       67.90      1.34 o
   1   3   8      550.68      499.41      2.93 o
   2   3   8      170.69      181.36      2.72 o
   3   3   8      813.37      761.46      6.20 o
   4   3   8      369.03      359.45      4.69 o
   5   3   8       68.82       59.45      2.21 o
   6   3   8       54.23       47.50      2.54 o
   7   3   8      147.58      130.95      4.34 o
   8   3   8      406.02      399.02      8.45 o
   9   3   8      201.27      211.90      5.99 o
  10   3   8       67.34       67.83      5.76 o
 -10   4   8       78.11       81.68      5.96 o
  -9   4   8       10.39        8.18      4.01 o
  -8   4   8      154.45      156.86      5.03 o
  -7   4   8      216.24      217.67      5.05 o
  -6   4   8      233.80      237.51      4.97 o
  -5   4   8       65.37       70.92      2.56 o
  -4   4   8       70.12       69.92      2.27 o
  -3   4   8      188.55      190.18      2.47 o
  -2   4   8      889.45      884.94      4.21 o
  -1   4   8      231.16      247.80      2.26 o
   0   4   8      336.68      329.87      3.01 o
   1   4   8      230.72      258.03      2.55 o
   2   4   8      895.20      893.99      4.27 o
   3   4   8      194.90      191.80      2.74 o
   4   4   8       70.61       67.37      2.24 o
   5   4   8       73.39       77.54      2.83 o
   6   4   8      227.47      218.96      3.91 o
   7   4   8      224.96      223.73      3.82 o
   8   4   8      157.53      154.82      4.06 o
   9   4   8       10.22        6.05      4.01 o
  10   4   8       80.94       79.86      6.01 o
  -9   5   8      293.13      283.52      6.13 o
  -8   5   8      129.68      122.91      4.88 o
  -7   5   8      362.05      369.32      6.15 o
  -6   5   8      210.92      220.16      6.71 o
  -5   5   8      430.13      416.93      5.01 o
  -4   5   8      204.25      204.59      3.46 o
  -3   5   8      337.67      318.12      3.12 o
  -2   5   8       13.43       15.69      1.86 o
  -1   5   8      976.22      954.10      5.42 o
   0   5   8        8.95        9.05      1.76 o
   1   5   8      964.94      937.87      7.37 o
   2   5   8       16.23       16.89      1.94 o
   3   5   8      341.86      315.88      3.36 o
   4   5   8      205.32      200.15      3.00 o
   5   5   8      433.75      425.21      5.25 o
   6   5   8      218.89      210.93      4.41 o
   7   5   8      354.61      360.35      5.60 o
   8   5   8      123.73      119.11      3.88 o
   9   5   8      294.83      271.30      8.41 o
  10   5   8      120.78      104.03      6.55 o
  -9   6   8      161.95      160.85     11.06 o
  -8   6   8       48.65       54.10      5.14 o
  -7   6   8      309.39      322.97      6.85 o
  -6   6   8      288.33      281.93      6.79 o
  -5   6   8      114.94      122.78      3.96 o
  -4   6   8      177.26      178.70      3.66 o
  -3   6   8       10.49       13.13      2.30 o
  -2   6   8       58.40       64.15      2.25 o
  -1   6   8      314.87      309.31      5.94 o
   0   6   8        3.30        0.57      2.07 o
   1   6   8      320.03      313.75      3.68 o
   2   6   8       60.12       63.89      2.41 o
   3   6   8        9.44       10.45      2.18 o
   4   6   8      178.06      177.31      3.42 o
   5   6   8      115.48      118.32      3.49 o
   6   6   8      294.37      290.06      4.66 o
   7   6   8      306.61      323.76      5.04 o
   8   6   8       47.04       50.00      4.16 o
   9   6   8      167.63      154.09      6.99 o
  -8   7   8       20.18       31.22      5.82 o
  -7   7   8      164.87      169.93      6.08 o
  -6   7   8       18.13       17.71      4.58 o
  -5   7   8      130.04      129.48      5.19 o
  -4   7   8      197.08      201.52      4.58 o
  -3   7   8       98.80       95.93      2.95 o
  -2   7   8       30.07       31.47      2.24 o
  -1   7   8       75.80       71.15      2.69 o
   0   7   8      990.77      961.89      7.78 o
   1   7   8       74.67       69.74      2.77 o
   2   7   8       27.95       28.58      2.79 o
   3   7   8       92.68       86.29      2.79 o
   4   7   8      196.13      195.35      3.80 o
   5   7   8      131.87      136.19      3.84 o
   6   7   8       17.62       21.19      3.23 o
   7   7   8      159.95      171.97      5.07 o
   8   7   8       22.68       19.69      5.64 o
   9   7   8       35.68       31.20      7.52 o
  -7   8   8      109.94      110.45      6.45 o
  -6   8   8      122.88      139.54      5.69 o
  -5   8   8      134.55      131.36      6.08 o
  -4   8   8       20.44       19.49      4.48 o
  -3   8   8      165.55      173.89      3.25 o
  -2   8   8      277.97      285.64      3.70 o
  -1   8   8       74.61       73.72      2.72 o
   0   8   8      577.76      603.89      5.29 o
   1   8   8       72.30       71.60      3.05 o
   2   8   8      286.71      291.95      3.96 o
   3   8   8      164.46      171.52      3.72 o
   4   8   8       20.79       21.26      3.07 o
   5   8   8      134.82      127.96      4.00 o
   6   8   8      119.88      132.22      4.87 o
   7   8   8      106.17      112.00      6.66 o
   8   8   8       53.40       48.47      7.79 o
  -6   9   8       48.28       44.75      5.74 o
  -5   9   8        1.99        3.80      4.78 o
  -4   9   8       65.46       70.09      5.10 o
  -3   9   8       67.26       67.74      3.05 o
  -2   9   8      100.79       97.86      3.50 o
  -1   9   8      565.99      548.89      7.37 o
   0   9   8       86.24       93.42      3.11 o
   1   9   8      576.00      561.18      6.30 o
   2   9   8       95.11       94.61      3.15 o
   3   9   8       68.57       66.45      3.35 o
   4   9   8       62.46       68.36      3.67 o
   5   9   8        1.53        5.27      3.99 o
   6   9   8       45.19       51.27      7.97 o
   7   9   8       76.12       88.14      8.46 o
  -6  10   8      105.30       98.65     10.22 o
  -5  10   8       27.50       31.28      9.69 o
  -4  10   8      247.77      262.80      6.83 o
  -3  10   8       39.43       45.20      4.17 o
  -2  10   8      150.14      146.78      4.77 o
  -1  10   8       78.21       79.00      3.33 o
   0  10   8       46.80       48.91      3.00 o
   1  10   8       81.35       82.98      3.55 o
   2  10   8      148.96      143.21      3.97 o
   3  10   8       38.08       39.61      3.81 o
   4  10   8      247.20      255.50      6.71 o
   5  10   8       26.87       30.99      7.49 o
   6  10   8      107.49      118.24      9.75 o
  -5  11   8       41.81       43.20     10.12 o
  -4  11   8       21.37       32.40      9.98 o
  -3  11   8      101.16      114.27     11.05 o
  -2  11   8       34.21       36.10      5.47 o
  -1  11   8      174.58      166.64      5.43 o
   0  11   8       11.12        8.89      3.81 o
   1  11   8      180.22      179.63      4.97 o
   2  11   8       32.44       29.22      4.44 o
   3  11   8      103.91      111.26      9.04 o
   4  11   8       22.52       31.37      7.86 o
   5  11   8       41.69       52.16      8.48 o
   0  12   8       28.17       24.95      8.17 o
   1   0   9      109.57      115.15      2.18 o
   2   0   9        0.40        0.77      2.53 o
   3   0   9       39.04       35.30      2.58 o
   4   0   9       55.89       61.32      2.75 o
   5   0   9       91.37       77.31      3.38 o
   6   0   9       81.94       95.03      3.60 o
   7   0   9       55.18       56.62      4.17 o
   8   0   9      107.18      112.07      5.76 o
   9   0   9       34.85       29.80      5.34 o
  10   0   9        0.97        0.79      6.64 o
 -10   1   9      115.00      126.81      6.56 o
  -9   1   9      288.62      302.57      7.58 o
  -8   1   9       28.78       30.80      5.05 o
  -7   1   9      145.78      145.41      5.80 o
  -6   1   9      275.44      272.21      6.69 o
  -5   1   9      207.52      198.65      4.75 o
  -4   1   9      115.00      119.33      2.99 o
  -3   1   9      223.42      227.60      3.46 o
  -2   1   9      492.50      476.93      2.97 o
  -1   1   9      444.05      442.58      3.55 o
   0   1   9      395.63      394.72      4.97 o
   1   1   9      448.79      449.58      4.49 o
   2   1   9      482.88      462.84      4.68 o
   3   1   9      213.05      209.92      3.76 o
   4   1   9      114.05      117.06      3.04 o
   5   1   9      209.11      194.42      4.11 o
   6   1   9      270.87      271.06      4.61 o
   7   1   9      148.75      144.21      4.76 o
   8   1   9       29.00       27.54      4.20 o
   9   1   9      291.00      308.17      7.15 o
  10   1   9      118.10      123.91      7.52 o
 -10   2   9      360.02      402.44     10.56 o
  -9   2   9        4.97        3.04      5.00 o
  -8   2   9      187.37      195.80      6.59 o
  -7   2   9      201.10      183.30      6.52 o
  -6   2   9       87.49       96.71      5.48 o
  -5   2   9      128.60      124.66      5.70 o
  -4   2   9      241.93      218.90      3.91 o
  -3   2   9      136.47      124.94      3.47 o
  -2   2   9     1160.26     1115.93      5.61 o
  -1   2   9      118.33      119.66      2.50 o
   0   2   9      379.83      357.02      4.93 o
   1   2   9      117.03      115.14      3.03 o
   2   2   9     1164.48     1135.49      6.17 o
   3   2   9      148.01      142.22      3.49 o
   4   2   9      240.50      209.80      3.77 o
   5   2   9      129.72      131.17      3.90 o
   6   2   9       85.95       92.41      3.17 o
   7   2   9      200.47      179.10      4.32 o
   8   2   9      188.86      190.24      6.15 o
   9   2   9        4.86        4.20      4.88 o
  10   2   9      354.36      384.60     13.81 o
 -10   3   9       68.87       75.11     10.40 o
  -9   3   9      175.96      190.79      6.87 o
  -8   3   9      165.32      165.71      6.33 o
  -7   3   9      191.32      191.80      6.46 o
  -6   3   9      152.87      150.18      6.06 o
  -5   3   9        7.80        5.93      4.73 o
  -4   3   9       83.39       78.80      3.26 o
  -3   3   9      273.97      277.50      4.28 o
  -2   3   9      136.54      132.13      2.89 o
  -1   3   9      958.21      917.58      5.33 o
   0   3   9       23.34       20.23      2.25 o
   1   3   9      953.74      911.75      6.27 o
   2   3   9      128.97      120.06      3.13 o
   3   3   9      269.51      283.69      3.83 o
   4   3   9       87.70       84.27      2.88 o
   5   3   9        9.50        5.79      2.81 o
   6   3   9      158.44      152.47      3.84 o
   7   3   9      191.04      191.51      5.05 o
   8   3   9      162.68      173.32      6.05 o
   9   3   9      171.44      179.84      6.28 o
  -9   4   9      109.24      114.63      7.58 o
  -8   4   9      201.14      206.86      6.93 o
  -7   4   9      228.38      220.54      6.66 o
  -6   4   9      114.10      116.68      5.83 o
  -5   4   9       36.64       37.42      4.86 o
  -4   4   9      574.09      572.30      8.23 o
  -3   4   9        1.49        0.76      2.88 o
  -2   4   9       56.62       61.92      2.68 o
  -1   4   9      120.73      118.47      3.36 o
   0   4   9        2.48        2.69      2.38 o
   1   4   9      111.49      111.40      3.10 o
   2   4   9       54.71       59.74      2.65 o
   3   4   9        1.86        1.42      2.33 o
   4   4   9      580.54      585.90      5.02 o
   5   4   9       37.14       38.57      3.91 o
   6   4   9      114.02      120.14      5.23 o
   7   4   9      222.86      221.18      5.29 o
   8   4   9      205.43      202.88      5.32 o
   9   4   9      105.73      107.17      8.44 o
  -9   5   9       43.74       34.23      9.45 o
  -8   5   9       74.76       72.56      5.98 o
  -7   5   9      112.49      118.29      7.14 o
  -6   5   9      134.77      125.45      5.95 o
  -5   5   9       14.17       14.90      4.88 o
  -4   5   9       16.83       15.16      4.22 o
  -3   5   9       15.80       13.82      4.27 o
  -2   5   9      299.79      296.10      4.27 o
  -1   5   9      732.52      707.52      5.90 o
   0   5   9       21.18       18.71      2.70 o
   1   5   9      728.37      689.37      6.25 o
   2   5   9      306.85      292.52      4.09 o
   3   5   9       14.71       14.31      2.98 o
   4   5   9       18.94       15.63      3.66 o
   5   5   9       13.20       14.53      3.75 o
   6   5   9      137.66      137.34      5.45 o
   7   5   9      113.21      113.93      5.50 o
   8   5   9       71.75       65.62      4.49 o
  -9   6   9       93.05       93.41     10.41 o
  -8   6   9       72.97       74.62      9.69 o
  -7   6   9       95.09       90.81      5.80 o
  -6   6   9      202.37      212.65      8.61 o
  -5   6   9      180.85      188.84      8.12 o
  -4   6   9        7.56       11.74      4.56 o
  -3   6   9      234.65      231.45      6.09 o
  -2   6   9      180.76      174.13      4.46 o
  -1   6   9      148.42      144.74      4.43 o
   0   6   9      505.92      466.96      6.13 o
   1   6   9      145.28      136.80      3.81 o
   2   6   9      178.62      169.56      4.03 o
   3   6   9      231.43      233.45      4.41 o
   4   6   9        7.86        9.23      3.84 o
   5   6   9      173.42      183.25      5.20 o
   6   6   9      198.19      210.73      5.47 o
   7   6   9       99.18      100.53      4.92 o
   8   6   9       70.64       72.92      6.67 o
   9   6   9       93.60       98.04     10.04 o
  -8   7   9        7.37       13.64      8.92 o
  -7   7   9      368.00      371.96     13.97 o
  -6   7   9       29.25       29.54      6.49 o
  -5   7   9      142.38      136.64      7.41 o
  -4   7   9      146.01      145.58      5.72 o
  -3   7   9       81.43       84.25      5.18 o
  -2   7   9      106.60      116.05      4.37 o
  -1   7   9       28.41       31.13      3.94 o
   0   7   9       63.13       53.26      4.14 o
   1   7   9       29.01       32.19      3.37 o
   2   7   9      103.28      115.34      3.86 o
   3   7   9       79.91       79.62      4.33 o
   4   7   9      149.05      149.24      4.82 o
   5   7   9      145.60      159.96      5.20 o
   6   7   9       27.92       27.28      4.37 o
   7   7   9      372.24      422.33     13.90 o
  -7   8   9       43.11       36.87      9.21 o
  -6   8   9      139.01      132.27     11.05 o
  -5   8   9       31.79       26.37      6.85 o
  -4   8   9      216.93      227.34     11.49 o
  -3   8   9       45.82       55.00      5.30 o
  -2   8   9      261.61      259.02      5.57 o
  -1   8   9      319.93      301.67      5.70 o
   0   8   9      400.87      395.22      6.35 o
   1   8   9      324.69      317.98      5.18 o
   2   8   9      259.27      251.89      4.84 o
   3   8   9       45.21       47.30      4.42 o
   4   8   9      216.96      221.26      6.41 o
   5   8   9       30.78       32.91      4.32 o
   6   8   9      141.03      135.67      7.39 o
  -6   9   9        9.19        6.55      8.83 o
  -5   9   9        9.74        5.57      9.38 o
  -4   9   9       13.32       13.99      6.80 o
  -3   9   9      144.48      141.43      7.64 o
  -2   9   9      140.76      142.97      6.22 o
  -1   9   9       84.04       93.49      4.82 o
   0   9   9       11.83       11.75      4.02 o
   1   9   9       82.82       94.05      4.72 o
   2   9   9      137.10      133.02      5.03 o
   3   9   9      144.20      158.26      5.44 o
   4   9   9       14.67       14.26      4.72 o
  -4  10   9       20.26       26.21     10.12 o
  -3  10   9      305.52      295.73      9.62 o
  -2  10   9      138.71      125.30      7.87 o
  -1  10   9       65.88       62.19      4.64 o
   0  10   9      261.76      270.69      6.20 o
   1  10   9       67.94       56.67      5.57 o
   2  10   9      143.67      134.04      6.95 o
   3  10   9      315.89      338.66     13.53 o
  -1  11   9      344.02      359.96     19.66 o
   0  11   9       25.13       32.17      6.36 o
   0   0  10     1316.13     1312.12     12.52 o
   1   0  10      157.59      158.52      4.55 o
   2   0  10      142.16      150.06      3.38 o
   3   0  10      437.41      423.07      4.45 o
   4   0  10       32.58       38.90      2.82 o
   5   0  10       29.53       22.67      3.12 o
   6   0  10      196.05      197.65      5.17 o
   7   0  10       98.67       98.93      6.02 o
   8   0  10      228.21      236.32      7.17 o
   9   0  10       49.36       61.03     10.28 o
  -9   1  10       89.10       83.95     11.69 o
  -8   1  10       46.72       53.92      5.96 o
  -7   1  10      189.41      191.95      6.64 o
  -6   1  10      103.95      106.52      5.61 o
  -5   1  10       65.55       74.47      4.23 o
  -4   1  10       23.46       20.27      3.00 o
  -3   1  10       20.43       20.26      3.11 o
  -2   1  10      299.27      295.83      4.62 o
  -1   1  10      139.71      145.89      4.03 o
   0   1  10     2278.83     2173.09     12.77 o
   1   1  10      143.12      146.87      4.16 o
   2   1  10      290.23      285.70      4.19 o
   3   1  10       21.73       21.39      2.93 o
   4   1  10       21.53       21.52      2.78 o
   5   1  10       66.16       68.53      3.63 o
   6   1  10      104.74      117.92      3.97 o
   7   1  10      188.33      181.03      5.45 o
   8   1  10       45.90       48.94      4.70 o
   9   1  10       91.03       92.05     10.78 o
  -8   2  10      105.26      114.62      6.36 o
  -7   2  10      142.00      133.96      6.52 o
  -6   2  10      257.89      258.69      7.16 o
  -5   2  10      214.05      196.24      6.11 o
  -4   2  10      727.71      738.13      9.58 o
  -3   2  10       32.74       36.70      3.25 o
  -2   2  10       35.88       38.19      3.42 o
  -1   2  10      120.72      116.81      3.74 o
   0   2  10      263.83      254.19      3.28 o
   1   2  10      116.64      116.13      3.13 o
   2   2  10       36.49       41.87      2.80 o
   3   2  10       31.93       35.89      2.75 o
   4   2  10      719.20      730.83      7.92 o
   5   2  10      212.03      196.26      3.92 o
   6   2  10      257.80      262.38      4.84 o
   7   2  10      144.99      140.90      5.20 o
   8   2  10      103.59      112.30      5.21 o
   9   2  10       75.64       86.13     10.68 o
  -8   3  10      140.75      154.47      6.68 o
  -7   3  10      191.84      208.07      7.45 o
  -6   3  10       79.47       78.39      5.75 o
  -5   3  10       49.98       49.95      5.56 o
  -4   3  10       36.66       39.02      3.96 o
  -3   3  10      168.86      160.29      4.04 o
  -2   3  10      200.45      192.01      4.99 o
  -1   3  10      226.25      230.88      3.68 o
   0   3  10        0.17       -0.30      2.20 o
   1   3  10      227.62      233.11      3.42 o
   2   3  10      201.77      187.02      3.66 o
   3   3  10      176.75      166.27      3.52 o
   4   3  10       39.88       37.81      3.38 o
   5   3  10       52.77       50.16      4.21 o
   6   3  10       77.34       77.17      4.00 o
   7   3  10      196.18      202.71      8.92 o
   8   3  10      141.46      162.01      6.28 o
   9   3  10      124.38      117.47     10.97 o
  -8   4  10      323.57      326.52     14.37 o
  -7   4  10       28.02       20.86      5.69 o
  -6   4  10       36.50       37.32      5.36 o
  -5   4  10      143.72      148.67      6.29 o
  -4   4  10      218.19      210.64      5.17 o
  -3   4  10       73.30       71.85      3.66 o
  -2   4  10      547.48      517.95      5.78 o
  -1   4  10      167.10      155.59      3.53 o
   0   4  10      754.96      730.90      5.11 o
   1   4  10      167.99      163.85      3.26 o
   2   4  10      545.18      519.45      4.64 o
   3   4  10       65.88       67.65      2.93 o
   4   4  10      218.97      214.24      4.39 o
   5   4  10      143.58      152.45      5.54 o
   6   4  10       37.18       41.55      4.74 o
   7   4  10       27.29       25.36      4.17 o
   8   4  10      319.43      311.75      8.92 o
   9   4  10       53.60       50.49      9.24 o
  -8   5  10      300.55      295.63     13.44 o
  -7   5  10       89.86       87.81      6.13 o
  -6   5  10        0.37       -3.89      5.08 o
  -5   5  10      111.22      112.51      6.11 o
  -4   5  10        2.46        4.35      3.89 o
  -3   5  10      272.83      285.53      5.82 o
  -2   5  10      299.02      290.81      4.88 o
  -1   5  10       84.62       90.49      4.43 o
   0   5  10        4.61        2.00      2.65 o
   1   5  10       86.66       89.36      3.33 o
   2   5  10      302.25      294.99      3.98 o
   3   5  10      269.82      276.95      3.96 o
   4   5  10        2.01        2.52      3.68 o
   5   5  10      115.48      117.45      4.56 o
   6   5  10        0.33        4.83      3.94 o
   7   5  10       94.35      100.59      4.82 o
   8   5  10      305.05      303.65      8.89 o
  -7   6  10       30.79       31.74      9.72 o
  -6   6  10       15.92       15.75      5.34 o
  -5   6  10       29.94       31.81      5.29 o
  -4   6  10      451.59      444.48     10.12 o
  -3   6  10       19.25       19.09      4.64 o
  -2   6  10       79.87       81.10      5.39 o
  -1   6  10       41.53       43.79      4.93 o
   0   6  10       21.28       11.97      3.09 o
   1   6  10       41.24       40.74      3.34 o
   2   6  10       81.84       84.81      3.74 o
   3   6  10       17.99       18.15      3.36 o
   4   6  10      453.58      457.38      6.76 o
   5   6  10       29.52       29.38      4.14 o
   6   6  10       16.89       18.51      4.10 o
   7   6  10       32.50       33.39      6.21 o
   8   6  10      189.30      191.75      9.35 o
  -6   7  10       76.15       75.94     10.36 o
  -5   7  10      127.64      133.07      8.58 o
  -4   7  10       25.74       25.36      6.92 o
  -3   7  10       53.33       56.61      5.12 o
  -2   7  10      203.34      203.28      6.43 o
  -1   7  10      153.60      154.55      5.86 o
   0   7  10      145.22      160.05      4.35 o
   1   7  10      147.37      153.46      4.29 o
   2   7  10      204.64      216.71      4.72 o
   3   7  10       52.00       59.65      4.15 o
   4   7  10       25.35       25.48      4.19 o
   5   7  10      122.46      134.34      6.47 o
   6   7  10       75.56       79.64      7.00 o
  -5   8  10      346.28      311.10     13.62 o
  -4   8  10       35.73       44.43      8.03 o
  -3   8  10      159.25      163.47      6.53 o
  -2   8  10       60.59       63.02      5.41 o
  -1   8  10      134.93      140.44      6.29 o
   0   8  10       62.65       64.13      4.34 o
   1   8  10      134.25      145.69      4.35 o
   2   8  10       58.12       57.70      4.33 o
   3   8  10      161.14      158.39      5.28 o
   4   8  10       35.27       34.90      4.84 o
   5   8  10      347.60      340.87     12.71 o
  -3   9  10       91.56       95.21     12.32 o
  -2   9  10        3.44       -0.12      5.04 o
  -1   9  10      129.58      133.01      6.39 o
   0   9  10       95.19       97.40      4.92 o
   1   9  10      123.67      131.15      5.46 o
   2   9  10        4.62        3.49      5.42 o
   3   9  10       89.70       99.97      9.75 o
  -1  10  10      112.35      118.74     11.55 o
   0  10  10      182.94      176.85      7.94 o
   1  10  10      106.69       95.17      9.57 o
   2  10  10      255.92      258.62     12.21 o
   1   0  11     1057.68     1034.56     10.60 o
   2   0  11      445.38      440.87      5.63 o
   3   0  11      113.76      118.71      4.02 o
   4   0  11      156.77      172.74      5.19 o
   5   0  11       14.70       12.68      3.45 o
   6   0  11      140.07      149.52      5.11 o
   7   0  11       98.44       92.90      5.91 o
  -7   1  11      107.73      110.17      6.92 o
  -6   1  11       49.82       54.49      6.45 o
  -5   1  11       35.69       40.65      5.44 o
  -4   1  11       24.78       21.65      4.09 o
  -3   1  11      255.26      248.45      4.79 o
  -2   1  11      244.00      236.78      4.63 o
  -1   1  11      197.78      196.90      4.63 o
   0   1  11       90.10       84.23      3.98 o
   1   1  11      186.19      179.63      5.24 o
   2   1  11      251.34      249.64      5.27 o
   3   1  11      256.91      247.13      5.26 o
   4   1  11       27.08       24.63      3.44 o
   5   1  11       33.63       36.99      3.75 o
   6   1  11       46.54       53.82      4.50 o
   7   1  11      103.39      119.00      5.42 o
   8   1  11      219.59      230.94     11.05 o
  -7   2  11       96.69      114.00      6.60 o
  -6   2  11      100.29       94.38      5.88 o
  -5   2  11      510.48      488.30      9.78 o
  -4   2  11       19.55       21.90      5.31 o
  -3   2  11      362.28      362.32      5.30 o
  -2   2  11       15.47       17.98      3.34 o
  -1   2  11      100.94       98.00      4.00 o
   0   2  11      537.94      535.23     11.49 o
   1   2  11      104.61      100.92      3.92 o
   2   2  11       13.92       14.74      3.47 o
   3   2  11      367.50      365.66      4.57 o
   4   2  11       19.35       18.50      3.27 o
   5   2  11      525.03      511.21      6.16 o
   6   2  11      100.95       94.72      4.15 o
   7   2  11       95.43      100.20      5.54 o
   8   2  11      318.11      339.40     12.95 o
  -7   3  11       26.31       25.90     10.43 o
  -6   3  11       54.07       58.05      5.58 o
  -5   3  11      204.92      197.70      6.83 o
  -4   3  11      105.52       94.91      5.87 o
  -3   3  11       19.18       20.68      3.40 o
  -2   3  11       75.50       70.18      3.83 o
  -1   3  11      185.15      182.74      4.50 o
   0   3  11      308.05      307.01      5.21 o
   1   3  11      184.91      182.98      3.92 o
   2   3  11       75.10       71.94      2.96 o
   3   3  11       16.74       15.90      2.89 o
   4   3  11      102.27       93.59      3.90 o
   5   3  11      203.40      202.28      5.37 o
   6   3  11       53.01       57.11      3.98 o
   7   3  11       25.94       27.53      6.13 o
  -6   4  11      322.02      330.29      8.20 o
  -5   4  11      175.00      172.42      6.56 o
  -4   4  11      595.97      583.22     13.11 o
  -3   4  11       10.43       10.00      4.04 o
  -2   4  11       74.93       76.80      3.82 o
  -1   4  11       21.24       16.21      3.60 o
   0   4  11        2.63        2.50      3.43 o
   1   4  11       23.21       19.40      2.63 o
   2   4  11       73.45       72.42      3.00 o
   3   4  11       10.59        6.89      2.66 o
   4   4  11      584.96      583.62      6.47 o
   5   4  11      174.74      173.08      5.29 o
   6   4  11      320.05      316.70      6.28 o
   7   4  11       80.26       87.48      5.61 o
  -6   5  11       24.95       31.92     10.53 o
  -5   5  11       55.46       54.57      6.04 o
  -4   5  11       16.29       18.92      5.02 o
  -3   5  11      162.52      164.94      5.28 o
  -2   5  11      209.54      208.26      5.57 o
  -1   5  11      157.18      163.79      4.58 o
   0   5  11      613.10      599.83      6.05 o
   1   5  11      156.48      162.28      3.56 o
   2   5  11      217.16      219.92      3.88 o
   3   5  11      166.52      177.25      3.70 o
   4   5  11       15.87       16.51      3.99 o
   5   5  11       57.44       58.28      4.45 o
   6   5  11       23.99       34.26      4.91 o
   7   5  11       35.06       27.27      6.32 o
  -5   6  11      227.35      219.12     12.08 o
  -4   6  11       39.83       53.00      5.95 o
  -3   6  11      444.00      448.97      7.15 o
  -2   6  11       49.05       52.87      4.58 o
  -1   6  11       77.69       80.36      4.92 o
   0   6  11      382.86      393.50      6.13 o
   1   6  11       77.55       73.81      3.42 o
   2   6  11       48.70       48.96      3.32 o
   3   6  11      430.98      436.18      8.29 o
   4   6  11       40.14       47.55      4.26 o
   5   6  11      224.47      231.27      7.34 o
   6   6  11       23.28       29.05      6.13 o
  -3   7  11       99.01      106.56      6.31 o
  -2   7  11      163.73      165.18      6.42 o
  -1   7  11        3.00        5.98      5.28 o
   0   7  11      228.33      237.88      5.92 o
   1   7  11        2.81        3.76      3.42 o
   2   7  11      164.39      163.73      5.40 o
   3   7  11       98.96      107.95      4.83 o
   4   7  11        4.83        1.89      4.71 o
   5   7  11      102.80      111.41      9.22 o
  -3   8  11       27.18       23.91      8.45 o
  -2   8  11       93.74      102.27      7.23 o
  -1   8  11        5.77        3.39      6.20 o
   0   8  11        1.71        1.08      4.57 o
   1   8  11        4.99        4.88      4.50 o
   2   8  11       93.86       94.03      6.21 o
   3   8  11       27.67       30.09      5.73 o
  -3   9  11       13.43        9.83      8.05 o
  -2   9  11      152.01      145.67     11.33 o
  -1   9  11      155.70      165.23     12.21 o
   0   9  11      129.18      148.32      7.46 o
   1   9  11      161.32      171.26     10.13 o
   2   9  11      147.37      141.19     10.24 o
   0   0  12        3.43        6.39      5.82 o
   1   0  12      637.46      654.62      6.80 o
   2   0  12      105.42      113.54      4.27 o
   3   0  12      561.09      577.96      7.54 o
   4   0  12       94.13       99.48      5.09 o
   5   0  12     1272.36     1335.10     16.24 o
  -5   1  12       53.64       57.71      6.31 o
  -4   1  12       53.13       59.54      6.06 o
  -3   1  12      201.49      191.84      7.92 o
  -2   1  12       47.76       45.41      3.90 o
  -1   1  12       37.88       36.81      3.73 o
   0   1  12       47.66       44.96      3.81 o
   1   1  12       33.93       39.09      3.80 o
   2   1  12       46.74       48.33      4.36 o
   3   1  12      206.01      203.13      5.75 o
   4   1  12       55.78       54.76      4.79 o
   5   1  12       53.89       61.06      4.79 o
   6   1  12       16.31       22.26     10.52 o
  -5   2  12       28.48       27.59      6.15 o
  -4   2  12      147.52      150.72     11.27 o
  -3   2  12       25.99       26.24      4.38 o
  -2   2  12      299.19      299.66      5.21 o
  -1   2  12      120.95      121.98      4.26 o
   0   2  12        7.39        6.37      3.49 o
   1   2  12      119.02      120.13      4.39 o
   2   2  12      299.68      303.52      5.32 o
   3   2  12       26.59       23.46      4.41 o
   4   2  12      141.78      149.06      4.76 o
   5   2  12       27.94       30.34      4.80 o
  -5   3  12       28.64       26.37      7.88 o
  -4   3  12      112.04      113.33      6.41 o
  -3   3  12      140.91      137.68      6.29 o
  -2   3  12       42.65       39.49      3.93 o
  -1   3  12       85.54       85.82      4.16 o
   0   3  12      162.30      167.75      4.79 o
   1   3  12       83.92       83.98      4.17 o
   2   3  12       42.13       40.18      3.82 o
   3   3  12      141.36      143.70      5.22 o
   4   3  12      114.82      119.82      6.15 o
   5   3  12       28.88       31.26      6.24 o
   6   3  12        7.45        3.68      8.53 o
   7   3  12       29.25       33.32      8.39 o
  -4   4  12       80.25       89.96      6.28 o
  -3   4  12      565.76      563.49     21.85 o
  -2   4  12       66.66       67.37      4.88 o
  -1   4  12       36.55       40.28      3.93 o
   0   4  12      143.94      143.32      4.58 o
   1   4  12       34.30       31.72      3.88 o
   2   4  12       69.38       73.24      4.17 o
   3   4  12      561.83      572.02      8.58 o
   4   4  12       80.34       82.75      4.85 o
   5   4  12      304.82      297.71      9.16 o
   6   4  12        9.29       13.68      5.90 o
  -3   5  12       61.29       66.01      6.15 o
  -2   5  12      100.21      106.57      5.08 o
  -1   5  12       58.38       57.94      4.13 o
   0   5  12        3.53        5.46      3.79 o
   1   5  12       59.84       60.02      4.11 o
   2   5  12       98.02      101.68      4.52 o
   3   5  12       58.13       59.82      4.70 o
   4   5  12      215.19      216.28      6.29 o
   5   5  12       73.50       80.90      5.30 o
   6   5  12       45.44       38.63      8.09 o
  -2   6  12      124.84      129.42      6.27 o
  -1   6  12      117.31      121.08      5.58 o
   0   6  12       30.31       29.67      4.57 o
   1   6  12      120.40      122.21      5.29 o
   2   6  12      127.13      126.59      5.12 o
   3   6  12       50.30       51.85      8.41 o
   4   6  12       84.60       90.40      6.42 o
   5   6  12      151.28      139.11      9.48 o
  -2   7  12       55.09       59.58      9.06 o
  -1   7  12        7.84        6.81      5.25 o
   0   7  12      442.70      454.77      8.67 o
   1   7  12        9.50        9.34      6.12 o
   2   7  12       54.27       58.50      8.92 o
   3   7  12       57.84       53.70      6.50 o
   4   7  12        8.03       12.68      7.79 o
   0   8  12        0.77        2.35      9.59 o
   1   0  13        2.98        6.07      3.91 o
   2   0  13      295.69      297.07      5.70 o
   3   0  13       60.08       55.92      4.89 o
  -3   1  13       43.61       40.12      4.68 o
  -2   1  13       70.71       68.27      4.23 o
  -1   1  13      201.92      192.71      5.09 o
   0   1  13       73.72       77.61      4.40 o
   1   1  13      213.58      207.04      5.13 o
   2   1  13       66.89       67.30      3.91 o
   3   1  13       40.61       38.97      4.37 o
   4   1  13      110.94      111.60      6.93 o
  -3   2  13      625.03      630.24     12.62 o
  -2   2  13       78.28       78.73      4.29 o
  -1   2  13       29.25       35.86      4.11 o
   0   2  13       20.24       16.67      3.96 o
   1   2  13       28.48       31.20      3.99 o
   2   2  13       77.73       79.52      4.28 o
   3   2  13      628.69      652.31      9.42 o
   4   2  13       14.46       20.14      8.99 o
   5   2  13      573.95      575.74     15.37 o
  -2   3  13      107.99      112.16      4.57 o
  -1   3  13      159.20      160.61      4.85 o
   0   3  13      235.44      230.67      5.40 o
   1   3  13      158.70      166.46      4.86 o
   2   3  13      106.08      114.99      5.29 o
   3   3  13       30.76       30.37      5.34 o
   4   3  13      104.64      102.56     10.55 o
   5   3  13      101.34      101.24     10.54 o
  -2   4  13       35.85       32.13      5.15 o
  -1   4  13       27.58       30.93      4.47 o
   0   4  13       55.35       56.23      4.33 o
   1   4  13       28.55       29.45      4.00 o
   2   4  13       35.47       33.22      4.77 o
   3   4  13       49.34       52.18     10.65 o
   4   4  13      160.82      139.89     11.10 o
  -2   5  13       95.34       98.11      9.61 o
  -1   5  13       55.11       58.37      5.71 o
   0   5  13      130.06      139.07      5.40 o
   1   5  13       53.60       60.43      5.56 o
   2   5  13       88.97       77.15      7.05 o
  -2   6  13       27.06       22.14      8.18 o
  -1   6  13       99.28      107.99     10.27 o
   0   6  13        5.28        4.56      9.44 o
   1   6  13       97.13       99.21      7.31 o
   0   0  14       47.23       41.18      6.55 o
   1   0  14        0.09        3.80      4.38 o
   2   0  14       62.50       54.91     10.26 o
   3   0  14      249.61      254.90     12.42 o
  -2   1  14      124.28      112.92     10.63 o
  -1   1  14       61.52       58.34      5.51 o
   0   1  14      219.78      209.64      6.93 o
   1   1  14       62.48       61.43      4.92 o
   2   1  14      128.72      133.36      8.04 o
   3   1  14       76.06       80.03      7.42 o
  -1   2  14       11.04       11.41      6.28 o
   0   2  14        2.97        1.01      5.03 o
   1   2  14       11.14        4.39      5.18 o
   2   2  14      109.42      119.50     10.65 o
   3   2  14      109.36      103.19     10.89 o
  -1   3  14      154.32      154.63      7.65 o
   0   3  14       72.70       68.01      5.59 o
   1   3  14      152.89      158.35      7.84 o
   2   3  14       80.73       84.25     10.43 o
  -1   4  14       54.58       49.73      9.18 o
   0   4  14        0.24       -0.53      8.74 o
   1   4  14       56.26       67.62      9.58 o
   2   4  14       67.93       66.56     10.62 o
 
